# Supplementary material for: RhCMV expands CCR5+ memory T cells and promotes SIV reservoir seeding in the gut mucosa
Source: JCI Insight. 2025 Nov 25;11(1):e198743. doi: 10.1172/jci.insight.198743 (PMC12890476; doi:10.1172/jci.insight.198743)
Supplement: Supporting data values [file jciinsight-11-198743-s086.xlsx]

## Sheet: Fig.1A
sample	cmv	tissue	CD4TotalMem.CCR5	CD4TotalMem.HLADR	CD4TotalMem.Ki67
JI49	pos	Blood	4.66	12.3	38.4
JL60	pos	Blood	3.71	9.93	25.7
FK53	pos	Blood	3.94	9.97	18.1
KF08	neg	Blood	5.79	9.56	34.6
FN40	neg	Blood	4.35	7.91	13.9
FN55	neg	Blood	1.73	6.99	19.6
IB41	pos	Blood	4.97	23.2	19
JD37	pos	Blood	6.41	9.32	25.7
HP61	pos	Blood	11	12.7	33.8
KN94	neg	Blood	4.39	9.72	12.2
JC50	neg	Blood	4.73	8.11	30.2
KB54	neg	Blood	2.66	8.36	21.3
MF56	pos	Blood	8.07	10.3	10.7
JL54	pos	Blood	5.41	9.78	19.7
IF12	pos	Blood	6.82	11.7	21.4
JH80	pos	Blood	12.4	12.7	12.9
KF18	pos	Blood	9.8	8.86	20.2
JN26	pos	Blood	6.91	9.64	29.7
RF73	neg	Blood	4.75	9.85	20.5
RF74	neg	Blood	3.95	9.21	21.3
RF75	neg	Blood	4.17	5.55	18.3
JI49	pos	LN	11.1	7.62	15.7
JL60	pos	LN	10.8	7.53	17.8
FK53	pos	LN	11.1	5.22	13
KF08	neg	LN	7.33	6.52	14.4
FN40	neg	LN	6.83	5.89	11.7
FN55	neg	LN	6.72	7.49	7.82
IB41	pos	LN	9.32	6.79	12.4
JD37	pos	LN	11.6	8.21	14
HP61	pos	LN	11.4	6.14	15.8
KN94	neg	LN	7.45	4.78	8.58
JC50	neg	LN	5.7	8.46	12.4
KB54	neg	LN	7.48	8.81	11.4
MF56	pos	LN	13.3	8.77	20.6
JL54	pos	LN	25	8.33	19.4
IF12	pos	LN	15.9	11.1	9.19
JH80	pos	LN	12.8	9.19	13.3
KF18	pos	LN	15.8	8.66	10.6
JN26	pos	LN	16	8.56	15.9
RF73	neg	LN	8.24	9.31	15.5
RF74	neg	LN	6.98	8.91	15.8
RF75	neg	LN	9.09	9.83	13
JI49	pos	BM	6.64	12.9	14.7
JL60	pos	BM	11	23.2	17.2
FK53	pos	BM	5.82	12	8.99
KF08	neg	BM	9.17	12.9	19.1
FN40	neg	BM	10.5	12.9	26.2
FN55	neg	BM	24.4	24.5	10.2
IB41	pos	BM	4.25	18.8	14.9
JD37	pos	BM	18.4	18.1	14.9
HP61	pos	BM	34.6	23.9	19.7
KN94	neg	BM	13.1	15.3	12.7
JC50	neg	BM	6.27	16.7	10.8
KB54	neg	BM	11.5	17.4	10.7
MF56	pos	BM	21.1	13.2	20.4
JL54	pos	BM	12.3	15.5	9.71
IF12	pos	BM	13.5	9.66	12.9
JH80	pos	BM	24.8	14.7	28.8
KF18	pos	BM	13	12.2	15.1
JN26	pos	BM	12.8	14.6	14.8
RF73	neg	BM	8.76	8.65	5.61
RF74	neg	BM	9.24	10.4	12
RF75	neg	BM	9.47	10.6	17.5
JI49	pos	Duodenum	18.3	8.64	9.21
JL60	pos	Duodenum	48.2	9.79	14.1
FK53	pos	Duodenum	29.6	7.52	16.2
KF08	neg	Duodenum	28.2	7.83	11.8
FN40	neg	Duodenum	41	5.28	7.14
FN55	neg	Duodenum	47	5.93	4.47
IB41	pos	Duodenum	32.5	7.88	9.32
JD37	pos	Duodenum	18.9	8.26	11
HP61	pos	Duodenum	69.1	9.13	36.7
KN94	neg	Duodenum	14	7.53	12.4
JC50	neg	Duodenum	69.2	5.2	7.73
KB54	neg	Duodenum	49.6	9.77	15.6
MF56	pos	Duodenum	46.2	8.48	8.33
JL54	pos	Duodenum	30.9	9.57	8.95
IF12	pos	Duodenum	66.2	8.38	15.1
JH80	pos	Duodenum	53.7	8.66	11.2
KF18	pos	Duodenum	74.7	11	6.51
JN26	pos	Duodenum	56.8	8.55	4.67
RF73	neg	Duodenum	21.4	9.78	15.6
RF74	neg	Duodenum	23.2	11.1	15
RF75	neg	Duodenum	23.8	9.42	12
JI49	pos	Colon	34.9	11.1	11.8
JL60	pos	Colon	40.8	13.1	18.9
FK53	pos	Colon	37	7.41	7.41
KF08	neg	Colon	33.7	13.1	11.8
FN40	neg	Colon	22.9	12.3	23.3
FN55	neg	Colon	27.4	10.7	11.7
IB41	pos	Colon	27.6	7.14	11.7
JD37	pos	Colon	34.5	8.7	26.1
HP61	pos	Colon	44.1	8.23	15.2
KN94	neg	Colon	50.8	8.96	19.7
JC50	neg	Colon	30.7	6.85	11.7
KB54	neg	Colon	8.2	12.9	11.9
MF56	pos	Colon	30.7	4.66	14.3
JL54	pos	Colon	35.3	9.91	10.2
IF12	pos	Colon	38.2	8.37	8.93
JH80	pos	Colon	25.7	10.7	13.5
KF18	pos	Colon	58.4	9.12	12.4
JN26	pos	Colon	40	9.93	26.6
RF73	neg	Colon	11.5	9	8.89
RF74	neg	Colon	8.97	8.42	5.98
RF75	neg	Colon	18.5	6.45	6.14

## Sheet: Fig.1B
sample	cmv	tissue	CD4TotalMem.CCR5
JI49	pos	PBMC	4.66
JL60	pos	PBMC	3.71
FK53	pos	PBMC	3.94
KF08	neg	PBMC	5.79
FN40	neg	PBMC	4.35
FN55	neg	PBMC	1.73
IB41	pos	PBMC	4.97
JD37	pos	PBMC	6.41
HP61	pos	PBMC	11
KN94	neg	PBMC	4.39
JC50	neg	PBMC	4.73
KB54	neg	PBMC	2.66
MF56	pos	PBMC	8.07
JL54	pos	PBMC	5.41
IF12	pos	PBMC	6.82
JH80	pos	PBMC	12.4
KF18	pos	PBMC	9.8
JN26	pos	PBMC	6.91
RF73	neg	PBMC	4.75
RF74	neg	PBMC	3.95
RF75	neg	PBMC	4.17
JI49	pos	LN	11.1
JL60	pos	LN	10.8
FK53	pos	LN	11.1
KF08	neg	LN	7.33
FN40	neg	LN	6.83
FN55	neg	LN	6.72
IB41	pos	LN	9.32
JD37	pos	LN	11.6
HP61	pos	LN	11.4
KN94	neg	LN	7.45
JC50	neg	LN	5.7
KB54	neg	LN	7.48
MF56	pos	LN	13.3
JL54	pos	LN	25
IF12	pos	LN	15.9
JH80	pos	LN	12.8
KF18	pos	LN	15.8
JN26	pos	LN	16
RF73	neg	LN	8.24
RF74	neg	LN	6.98
RF75	neg	LN	9.09
JI49	pos	BM	6.64
JL60	pos	BM	11
FK53	pos	BM	5.82
KF08	neg	BM	9.17
FN40	neg	BM	10.5
FN55	neg	BM	24.4
IB41	pos	BM	4.25
JD37	pos	BM	18.4
HP61	pos	BM	34.6
KN94	neg	BM	13.1
JC50	neg	BM	6.27
KB54	neg	BM	11.5
MF56	pos	BM	21.1
JL54	pos	BM	12.3
IF12	pos	BM	13.5
JH80	pos	BM	24.8
KF18	pos	BM	13
JN26	pos	BM	12.8
RF73	neg	BM	8.76
RF74	neg	BM	9.24
RF75	neg	BM	9.47
JI49	pos	Duodenum	18.3
JL60	pos	Duodenum	48.2
FK53	pos	Duodenum	29.6
KF08	neg	Duodenum	28.2
FN40	neg	Duodenum	41
FN55	neg	Duodenum	47
IB41	pos	Duodenum	32.5
JD37	pos	Duodenum	18.9
HP61	pos	Duodenum	69.1
KN94	neg	Duodenum	14
JC50	neg	Duodenum	69.2
KB54	neg	Duodenum	49.6
MF56	pos	Duodenum	46.2
JL54	pos	Duodenum	30.9
IF12	pos	Duodenum	66.2
JH80	pos	Duodenum	53.7
KF18	pos	Duodenum	74.7
JN26	pos	Duodenum	56.8
RF73	neg	Duodenum	21.4
RF74	neg	Duodenum	23.2
RF75	neg	Duodenum	23.8
JI49	pos	Colon	34.9
JL60	pos	Colon	40.8
FK53	pos	Colon	37
KF08	neg	Colon	33.7
FN40	neg	Colon	22.9
FN55	neg	Colon	27.4
IB41	pos	Colon	27.6
JD37	pos	Colon	34.5
HP61	pos	Colon	44.1
KN94	neg	Colon	50.8
JC50	neg	Colon	30.7
KB54	neg	Colon	8.2
MF56	pos	Colon	30.7
JL54	pos	Colon	35.3
IF12	pos	Colon	38.2
KF18	pos	Colon	25.7
JH80	pos	Colon	58.4
JN26	pos	Colon	40
RF73	neg	Colon	11.5
RF74	neg	Colon	8.97
RF75	neg	Colon	18.5

## Sheet: Fig.1C
sample	cmv	Subpopulation	percent
JI49	pos	Tcm	2.94
JI49	pos	Tctm	16.6
JI49	pos	Tem	16
JL60	pos	Tcm	3.97
JL60	pos	Tctm	16.3
JL60	pos	Tem	16.8
FK53	pos	Tcm	3.2
FK53	pos	Tctm	16.9
FK53	pos	Tem	15.6
KF08	neg	Tcm	3.56
KF08	neg	Tctm	11
KF08	neg	Tem	5.98
FN40	neg	Tcm	3
FN40	neg	Tctm	9.48
FN40	neg	Tem	7.41
FN55	neg	Tcm	3.79
FN55	neg	Tctm	9.87
FN55	neg	Tem	5.68
IB41	pos	Tcm	3.82
IB41	pos	Tctm	12.9
IB41	pos	Tem	4.54
JD37	pos	Tcm	2.4
JD37	pos	Tctm	16.7
JD37	pos	Tem	22.1
HP61	pos	Tcm	5.88
HP61	pos	Tctm	14.5
HP61	pos	Tem	15
KN94	neg	Tcm	2.71
KN94	neg	Tctm	10.6
KN94	neg	Tem	6.3
JC50	neg	Tcm	2.32
JC50	neg	Tctm	8.54
JC50	neg	Tem	7.39
KB54	neg	Tcm	2.18
KB54	neg	Tctm	11.3
KB54	neg	Tem	3.07
MF56	pos	Tcm	13.7
MF56	pos	Tctm	14.3
MF56	pos	Tem	19
JL54	pos	Tcm	14.5
JL54	pos	Tctm	13
JL54	pos	Tem	1
IF12	pos	Tcm	12.7
IF12	pos	Tctm	17.7
IF12	pos	Tem	13
JH80	pos	Tcm	6.25
JH80	pos	Tctm	14.5
JH80	pos	Tem	8.29
KF18	pos	Tcm	3.67
KF18	pos	Tctm	14
KF18	pos	Tem	15.2
JN26	pos	Tcm	17.8
JN26	pos	Tctm	17.3
JN26	pos	Tem	12.3
RF73	neg	Tcm	3.23
RF73	neg	Tctm	11.5
RF73	neg	Tem	5.79
RF74	neg	Tcm	8.7
RF74	neg	Tctm	9.68
RF74	neg	Tem	3.56
RF75	neg	Tcm	5.65
RF75	neg	Tctm	12.8
RF75	neg	Tem	18.6

## Sheet: Fig.1D
sample	CCR5	Bcl2	CD127	A4B7	CCR6	CD25	CD69	CXCR3	CXCR5	FoxP3	GzB	HLADR	Ki67	PD1
JI49	CCR5+	249	453	4.39	11.1	9.53	56.2	96.3	0.74	3.24	6.02	40.1	8.94	36.7
JL60	CCR5+	261	272	3.74	7.91	15.2	47.6	90.4	2.2	5.65	11.7	39.4	17	18.5
FK53	CCR5+	322	209	5.43	19.7	24.2	59.7	93.3	1.83	6.23	6.71	35.4	12.8	35.8
IB41	CCR5+	378	129	4.37	14	28.6	62.4	94	1.1	9.67	7.57	42.5	11.2	26.4
JD37	CCR5+	380	426	3.74	14	13.4	33.8	94.2	1.24	3.46	5.03	29.6	12.5	30.5
HP61	CCR5+	255	196	10	40	20	40	100	0.2	10	10	30	20	40
JI49	CCR5-	467	336	9.18	25	38.4	62.1	42.6	5.29	10.8	0.4	33.3	10.6	19.6
JL60	CCR5-	443	333	9.3	18.6	38.5	57.3	50.6	5.17	14.2	0.59	34.4	16.4	16.5
FK53	CCR5-	433	526	8.83	37	42.6	64	43.3	2.37	10.1	0.36	23.5	9.6	13.2
IB41	CCR5-	503	330	9.15	25.5	36.4	64.2	46	6.12	7.86	0.56	26.4	8.68	20.6
JD37	CCR5-	512	511	6.59	38.3	34.4	33.8	54.6	1.01	8.1	0.26	26.9	11.5	12.7
HP61	CCR5-	438	313	3.7	32.1	28.4	40.7	51.9	1.23	9.88	0	14.8	14.8	16
MF56	CCR5+	347	168	4.09	16.6	9.95	45.2	87.8	0.94	3.72	12.9	11.5	15.9	7.62
IF12	CCR5+	294	148	6.59	18.2	9.7	60.9	92.3	2.91	2.33	4.98	8.99	12.5	12.9
JH80	CCR5+	547	465	7.67	25.8	9.03	49.3	94.2	1.44	2.59	8.22	16.7	15.1	11.1
KF18	CCR5+	273	147	10.6	6.66	6.14	37.8	95.1	0.56	1.3	24.2	16.2	11.1	14.5
JN26	CCR5+	420	195	5.62	12.5	15.4	56.8	89.9	1.87	4.87	22	18	14.1	17.4
MF56	CCR5-	540	423	1.56	40.5	19	50.7	42.2	2.88	10.3	5.55	13.3	12.6	12.2
IF12	CCR5-	351	503	8.17	31.9	19.8	65.1	43.2	2.31	5.96	2.82	8.94	4.85	19.4
JH80	CCR5-	660	388	1.02	33.6	28.8	66	38.4	4.38	11.1	2.28	10.8	13.9	25.5
KF18	CCR5-	460	293	7.22	26.3	20.6	44.9	46.5	2.24	4.37	5.58	13.3	6.93	25.3
JN26	CCR5-	602	340	4.44	27.8	24.5	47.1	46.2	7.62	10.7	11.4	13.8	14.3	24.7

## Sheet: Fig.1E
LoadPC1	Contribution	variable
0.343968	11.8314	Bcl2
0.269847	7.28177	CD127
-0.00582487	0.00339291	A4B7
0.324705	10.5433	CCR6
0.374709	14.0407	CD25
0.181419	3.2913	CD69
-0.422457	17.847	CXCR3
0.301096	9.0659	CXCR5
0.344436	11.8636	FoxP3
-0.342102	11.7034	GzB
-0.07083	0.501688	HLADR
-0.120316	1.44758	Ki67
-0.0760906	0.578978	PD1

## Sheet: Fig.1F
sample	CCR5	CXCR3
JI49	CCR5+	96.3
JL60	CCR5+	90.4
FK53	CCR5+	93.3
IB41	CCR5+	94
JD37	CCR5+	94.2
HP61	CCR5+	100
JI49	CCR5-	42.6
JL60	CCR5-	50.6
FK53	CCR5-	43.3
IB41	CCR5-	46
JD37	CCR5-	54.6
HP61	CCR5-	51.9
MF56	CCR5+	87.8
IF12	CCR5+	92.3
JH80	CCR5+	94.2
KF18	CCR5+	95.1
JN26	CCR5+	89.9
MF56	CCR5-	42.2
IF12	CCR5-	43.2
JH80	CCR5-	38.4
KF18	CCR5-	46.5
JN26	CCR5-	46.2

## Sheet: Fig.1G
sample	CCR5	Treg
JI49	CCR5+	0.69
JL60	CCR5+	1.34
FK53	CCR5+	1.88
IB41	CCR5+	2.42
JD37	CCR5+	0.93
HP61	CCR5+	1
JI49	CCR5-	4.14
JL60	CCR5-	6.86
FK53	CCR5-	5.14
IB41	CCR5-	3.56
JD37	CCR5-	3.07
HP61	CCR5-	3.7
MF56	CCR5+	2.39
IF12	CCR5+	0.97
JH80	CCR5+	1.74
KF18	CCR5+	0.71
JN26	CCR5+	2.87
MF56	CCR5-	5.24
IF12	CCR5-	1.25
JH80	CCR5-	6.85
KF18	CCR5-	1.67
JN26	CCR5-	5.17

## Sheet: Fig.2A
sample	CMV	percent
LP17	unresponsive	69.4
LP17	responsive	5.53
JI38	unresponsive	78.5
JI38	responsive	7.1
JJ72	unresponsive	69.5
JJ72	responsive	3.76
HG65	unresponsive	69.7
HG65	responsive	3.48
EM83	unresponsive	58.8
EM83	responsive	8.02
LP46	unresponsive	77.8
LP46	responsive	6.79
KC43	unresponsive	60.5
KC43	responsive	13.2

## Sheet: Fig.2B
Sample	ID	Chain	CDR3.aa	AIM	CCR5
EM83	AIM	CCR5	CAAKGPQGYNEQFF	1	0
EM83	AIM	CCR5	CAAQGTANYDYTF	2	0
EM83	AIM	CCR5	CAARFAGGSGNTVYF	1	0
EM83	AIM	CCR5	CACDRGTEAFF	3	0
EM83	AIM	CCR5	CACGDTLSNQPQYF	1	0
EM83	AIM	CCR5	CACIWGTSQNTQYF	6	0
EM83	AIM	CCR5	CACRAPGTRRGDYTF	1	0
EM83	AIM	CCR5	CAFVGGQNEKLFF	1	0
EM83	AIM	CCR5	CAGRPDRRQGLDEQYF	1	0
EM83	AIM	CCR5	CAGSADRESNEKLFF	1	0
EM83	AIM	CCR5	CAGSAPGHPLEQYF	1	0
EM83	AIM	CCR5	CAGSFENSGNTVYF	1	0
EM83	AIM	CCR5	CAGTGGIGEKLFF	15	0
EM83	AIM	CCR5	CAILVRTPRETQYF	4	0
EM83	AIM	CCR5	CAIMTGGQETQYF	2	0
EM83	AIM	CCR5	CAIRWKGGTEAFF	1	0
EM83	AIM	CCR5	CAISQGVPGYTF	1	0
EM83	AIM	CCR5	CAISSGASVLTF	1	0
EM83	AIM	CCR5	CAKDGGAHYDYTFGSGTKLTVVEAARF_SGPGRLCSGNTVYF	1	0
EM83	AIM	CCR5	CALTTYGTGLDPQYF	26	0
EM83	AIM	CCR5	CALTTYGTGRDPQYF	2	0
EM83	AIM	CCR5	CALWELGTRGAQNTQYF	2	0
EM83	AIM	CCR5	CANSENINQPQYF	1	0
EM83	AIM	CCR5	CANSFAGGRKNTEAFF	1	0
EM83	AIM	CCR5	CAPRLEEKLFF	1	0
EM83	AIM	CCR5	CARPASPGAPDPLFF	1	0
EM83	AIM	CCR5	CARQGLGNTVYF	1	0
EM83	AIM	CCR5	CARQGL_NTVYF	53	22
EM83	AIM	CCR5	CARRAPGKRRGDYTF	1	0
EM83	AIM	CCR5	CARRAPGTRRGNYTF	1	0
EM83	AIM	CCR5	CARSERQGSAQLFF	1	0
EM83	AIM	CCR5	CARSQGYDQPQYF	1	0
EM83	AIM	CCR5	CARTRDRETNEKLFF	1	0
EM83	AIM	CCR5	CASAPGNTNEKLFF	8	0
EM83	AIM	CCR5	CASDAWDRVTYEQYF	4	0
EM83	AIM	CCR5	CASDDRGTEAFF	3	0
EM83	AIM	CCR5	CASDLDGDEQYF	2	1
EM83	AIM	CCR5	CASDLNGDEQYF	1	0
EM83	AIM	CCR5	CASDRDGDEQYF	2	0
EM83	AIM	CCR5	CASGDSGRRRSYEQYF	3	0
EM83	AIM	CCR5	CASGEANTEAFF	2	0
EM83	AIM	CCR5	CASGEPNTHYDYTF	2	0
EM83	AIM	CCR5	CASGEQGGPSEQYF	1	0
EM83	AIM	CCR5	CASGGPDSGASVLTF	2	0
EM83	AIM	CCR5	CASGILTNYDYTF	2	0
EM83	AIM	CCR5	CASGKQLMNTEAFF	15	0
EM83	AIM	CCR5	CASGKQRMNTEAFF	1	0
EM83	AIM	CCR5	CASGLANSPLYF	1	0
EM83	AIM	CCR5	CASGLEGGRQPQYF	3	0
EM83	AIM	CCR5	CASGLSTDPQYF	1	0
EM83	AIM	CCR5	CASGLTATAQLFF	1	0
EM83	AIM	CCR5	CASGLVGGAQVPSQNTQYF	2	0
EM83	AIM	CCR5	CASGPIRDRSYEQYF	1	0
EM83	AIM	CCR5	CASGQGNEQYF	1	0
EM83	AIM	CCR5	CASGQGSTYGEQFF	6	1
EM83	AIM	CCR5	CASGQSGASVLTF	19	1
EM83	AIM	CCR5	CASGRANSPLYV	1	0
EM83	AIM	CCR5	CASGRDRDMYEQYF	1	0
EM83	AIM	CCR5	CASGRERQPQYF	35	5
EM83	AIM	CCR5	CASGRNTVYF	63	7
EM83	AIM	CCR5	CASGTDIYDYTF	8	0
EM83	AIM	CCR5	CASGTGVGEKLFF	6	0
EM83	AIM	CCR5	CASGWGGTGEQFF	1	0
EM83	AIM	CCR5	CASGYRGGAETQYF	2	0
EM83	AIM	CCR5	CASHPPGSYDYTF	1	0
EM83	AIM	CCR5	CASHPTGSDDYTF	2	0
EM83	AIM	CCR5	CASHPTGSYDYTF	301	30
EM83	AIM	CCR5	CASHTTGSYDYTF	1	0
EM83	AIM	CCR5	CASHYPQTGGSSGTDPQYF	1	0
EM83	AIM	CCR5	CASHYRVDEKLFF	21	3
EM83	AIM	CCR5	CASIDGRGQGYDYTF	3	0
EM83	AIM	CCR5	CASIDGRGQVYDYTF	23	0
EM83	AIM	CCR5	CASIDGRGQVYDYTFGSGTKLTVVEAARF_SGPGRLCSGNTVYF	3	0
EM83	AIM	CCR5	CASIDGRGQVYGYTF	1	0
EM83	AIM	CCR5	CASIDGRSGNTVYF	2	0
EM83	AIM	CCR5	CASIDRGASGASVLTF	2	2
EM83	AIM	CCR5	CASIEQRGTEAFF	1	0
EM83	AIM	CCR5	CASIFESCGNAVYF	1	0
EM83	AIM	CCR5	CASIFGGDIYGEQFF	1	0
EM83	AIM	CCR5	CASIGDSLYTF	6	0
EM83	AIM	CCR5	CASIGGGETQYF	4	0
EM83	AIM	CCR5	CASILDGYGGEQFF	7	0
EM83	AIM	CCR5	CASILGTGEAYDYTF	3	0
EM83	AIM	CCR5	CASIPGQGIYDYTFGSGTKLTVVEAARF_SGPGRLCSGNTVYF	2	0
EM83	AIM	CCR5	CASIPGQGIYDYTFGSVIKLTVVEAARF_IGPGRLCSGNTVYF	1	0
EM83	AIM	CCR5	CASIPGTGHDYTF	1	4
EM83	AIM	CCR5	CASIQGPTSGREQYF	2	0
EM83	AIM	CCR5	CASIQGTDPQYF	1	0
EM83	AIM	CCR5	CASIQMGSGNTVYF	2	0
EM83	AIM	CCR5	CASKDWISQNTQYF	2	0
EM83	AIM	CCR5	CASKDWSSQNTQYF	1	0
EM83	AIM	CCR5	CASKEGGDNYDYTF	4	0
EM83	AIM	CCR5	CASKESQGANEKLFF	16	5
EM83	AIM	CCR5	CASKESQRANEKLFF	2	0
EM83	AIM	CCR5	CASKGAPRQETQYF	1	0
EM83	AIM	CCR5	CASKGGPRMETQYF	5	0
EM83	AIM	CCR5	CASKGGPRRETQYF	1	0
EM83	AIM	CCR5	CASKGLSNGEQFF	2	0
EM83	AIM	CCR5	CASKGTDPEKLFF	9	0
EM83	AIM	CCR5	CASKKGKREKLFF	4	0
EM83	AIM	CCR5	CASKMRLGDNTQYF	3	0
EM83	AIM	CCR5	CASKPPGGLGEQFF	3	0
EM83	AIM	CCR5	CASKPRPGQENEKLFF	2	0
EM83	AIM	CCR5	CASKQGGSQNTQYF	2	0
EM83	AIM	CCR5	CASKRFTGGSSNTQYF	1	0
EM83	AIM	CCR5	CASKTGGNSVTQYF	2	0
EM83	AIM	CCR5	CASKVGDEKLFF	1	0
EM83	AIM	CCR5	CASLLLGEGDEQFF	1	0
EM83	AIM	CCR5	CASLPGALNSPLYF	4	0
EM83	AIM	CCR5	CASLRGGDQPQYF	3	1
EM83	AIM	CCR5	CASLRVGDQPQYF	57	8
EM83	AIM	CCR5	CASLSDRGSFGEQFF	4	0
EM83	AIM	CCR5	CASMDWGSTSSYNEQFF	1	0
EM83	AIM	CCR5	CASMGIFSNQPQYF	3	0
EM83	AIM	CCR5	CASMGLGGAYEQYF	1	0
EM83	AIM	CCR5	CASMGQGGETQYF	5	0
EM83	AIM	CCR5	CASMGRPHGEQFF	1	0
EM83	AIM	CCR5	CASMQGQGAYEQYF	3	0
EM83	AIM	CCR5	CASNDGGEKLFF	2	0
EM83	AIM	CCR5	CASNFANSPFYF	1	0
EM83	AIM	CCR5	CASNFANSPLYF	2	0
EM83	AIM	CCR5	CASNGKYGTEAFF	6	0
EM83	AIM	CCR5	CASNKGEGSPLYF	2	0
EM83	AIM	CCR5	CASNLAGQFFSGASVLTF	1	0
EM83	AIM	CCR5	CASNLPDRGGSPLYF	2	0
EM83	AIM	CCR5	CASNMQGVGGAADPQYF	1	0
EM83	AIM	CCR5	CASNPGLGGTQYF	1	0
EM83	AIM	CCR5	CASNPWGGEQFF	2	0
EM83	AIM	CCR5	CASNRDRGSGNTVYF	1	0
EM83	AIM	CCR5	CASNRDRVSGNTVYF	2	0
EM83	AIM	CCR5	CASNRDSTDPQYF	2	0
EM83	AIM	CCR5	CASNRDSVSGKTVYF	1	0
EM83	AIM	CCR5	CASNRDTQETQYF	1	0
EM83	AIM	CCR5	CASNRGNQPQYF	7	0
EM83	AIM	CCR5	CASNTQGTSNTAQLFF	2	0
EM83	AIM	CCR5	CASNWGDTDPQYF	1	0
EM83	AIM	CCR5	CASPGGNEQFF	2	0
EM83	AIM	CCR5	CASPGVNEQFF	10	0
EM83	AIM	CCR5	CASPPLPGQGIYGNTVYF	10	0
EM83	AIM	CCR5	CASPRDRETHEKLFF	1	0
EM83	AIM	CCR5	CASQEVVDEKLFF	6	0
EM83	AIM	CCR5	CASQGRYQETQYF	1	0
EM83	AIM	CCR5	CASQGTTNEKLFF	1	0
EM83	AIM	CCR5	CASRAGGSRGEQFF	3	1
EM83	AIM	CCR5	CASRAIDPQYF	1	0
EM83	AIM	CCR5	CASRAPGTMRGDYTF	1	0
EM83	AIM	CCR5	CASRAPGTRREDYTF	1	1
EM83	AIM	CCR5	CASRAPGTRRGDYNF	1	0
EM83	AIM	CCR5	CASRAPGTRRGDYTF	452	50
EM83	AIM	CCR5	CASRAPGTRRGDYTFGSGTKLTVVEAARF_SGPGRLCSGNTVYF	1	0
EM83	AIM	CCR5	CASRAPGTRRGDYTS	1	0
EM83	AIM	CCR5	CASRAPGTRRGTTPSVQGPS_LL_LCSAEAARF_SGPGRLCSGNTVYF	1	0
EM83	AIM	CCR5	CASRAPGTRRWDYNF	1	0
EM83	AIM	CCR5	CASRAPGTRRWDYTF	1	0
EM83	AIM	CCR5	CASRAPVTRRGDYTF	1	0
EM83	AIM	CCR5	CASRATGTLGEQYF	1	0
EM83	AIM	CCR5	CASRATGTRGEQYF	1	0
EM83	AIM	CCR5	CASRDLGDGEQYF	1	0
EM83	AIM	CCR5	CASRDQGEFTEAFF	5	0
EM83	AIM	CCR5	CASRDRGRNTQYF	1	0
EM83	AIM	CCR5	CASRDRTEQKLFF	1	0
EM83	AIM	CCR5	CASRDRTGQKLFF	3	0
EM83	AIM	CCR5	CASRDSIADPQYF	2	0
EM83	AIM	CCR5	CASRDTNTAQLFF	2	0
EM83	AIM	CCR5	CASRDWGELEETQYF	1	0
EM83	AIM	CCR5	CASREASTLEAFF	8	0
EM83	AIM	CCR5	CASREASTLEAFFGQGTRLTVVEAARF_SGPGRLCSGNTVYF	1	0
EM83	AIM	CCR5	CASREGLSYNEQFF	4	0
EM83	AIM	CCR5	CASRELTGSSQPQYF	1	0
EM83	AIM	CCR5	CASREQGGAGEKLFF	6	0
EM83	AIM	CCR5	CASRERGGSNTAQLFF	2	0
EM83	AIM	CCR5	CASREWGFEQFF	1	0
EM83	AIM	CCR5	CASRFSAGYEQYF	1	0
EM83	AIM	CCR5	CASRGAAQLFF	2	0
EM83	AIM	CCR5	CASRGAATTDPKYF	1	0
EM83	AIM	CCR5	CASRGAATTDPQSF	1	0
EM83	AIM	CCR5	CASRGAATTDPQYF	81	32
EM83	AIM	CCR5	CASRGAATTYPQYF	1	0
EM83	AIM	CCR5	CASRGEGQGAFYDYTF	2	0
EM83	AIM	CCR5	CASRGEGQGALYDYTF	1	0
EM83	AIM	CCR5	CASRGGATNEKLFF	4	0
EM83	AIM	CCR5	CASRGGHYNSPLYF	5	0
EM83	AIM	CCR5	CASRGGPGTRELNEKLFF	11	0
EM83	AIM	CCR5	CASRGGPGTRERNEKLFF	1	0
EM83	AIM	CCR5	CASRGGSNEQFF	1	0
EM83	AIM	CCR5	CASRGGTGSEKLFF	24	1
EM83	AIM	CCR5	CASRGHKDYGEQFF	2	0
EM83	AIM	CCR5	CASRGLGGERGTQYF	1	0
EM83	AIM	CCR5	CASRGLSNQPQYF	3	0
EM83	AIM	CCR5	CASRGQGEDNSPLYF	11	0
EM83	AIM	CCR5	CASRGQGGAGEKLFF	1	0
EM83	AIM	CCR5	CASRGQIGETQYF	1	0
EM83	AIM	CCR5	CASRGQQNSPLYF	4	0
EM83	AIM	CCR5	CASRGTADPQYF	2	0
EM83	AIM	CCR5	CASRGTGQGKEQYF	4	0
EM83	AIM	CCR5	CASRHGEQGLNNSPLYF	4	0
EM83	AIM	CCR5	CASRIRQGIETQYF	2	0
EM83	AIM	CCR5	CASRKDNSPLYF	2	0
EM83	AIM	CCR5	CASRKGLKDGTSNEKLFF	1	0
EM83	AIM	CCR5	CASRLGGHSYEQYF	1	0
EM83	AIM	CCR5	CASRLIGGPSGNTVYF	1	0
EM83	AIM	CCR5	CASRLLDRLTYDYTF	2	0
EM83	AIM	CCR5	CASRLPGGGEKLFF	6	0
EM83	AIM	CCR5	CASRLPGTVYDYTF	1	0
EM83	AIM	CCR5	CASRLRGLGGAETAQLFF	1	0
EM83	AIM	CCR5	CASRLTSNTEAFF	1	0
EM83	AIM	CCR5	CASRMDRASNEQFF	2	0
EM83	AIM	CCR5	CASRMGQGGDYTF	3	0
EM83	AIM	CCR5	CASRNPGGLNEKLFF	3	2
EM83	AIM	CCR5	CASRNSGDYTF	2	0
EM83	AIM	CCR5	CASRPDSSLYEQYF	1	0
EM83	AIM	CCR5	CASRPFTGTGGEKLFF	1	0
EM83	AIM	CCR5	CASRPRTGHQETQYF	4	2
EM83	AIM	CCR5	CASRPSGTGGEKLFF	37	0
EM83	AIM	CCR5	CASRQANSGASVLTF	2	2
EM83	AIM	CCR5	CASRQDWGGNTAQLFF	1	0
EM83	AIM	CCR5	CASRQENTEAFF	3	0
EM83	AIM	CCR5	CASRQGALGSYEQYF	8	0
EM83	AIM	CCR5	CASRQGA_GSYEQYF	2	0
EM83	AIM	CCR5	CASRQGGMEKLFF	2	0
EM83	AIM	CCR5	CASRQGVMEKLFF	190	21
EM83	AIM	CCR5	CASRQGVM_KLFF	1	0
EM83	AIM	CCR5	CASRQGVREKLFF	25	3
EM83	AIM	CCR5	CASRQPISGNTVYF	3	0
EM83	AIM	CCR5	CASRQPSSGNTVYF	1	0
EM83	AIM	CCR5	CASRQQSSYNSPLYF	8	0
EM83	AIM	CCR5	CASRQVGGNEKLFF	9	0
EM83	AIM	CCR5	CASRQVGVNEKLFF	1	0
EM83	AIM	CCR5	CASRRDCYEQYF	2	0
EM83	AIM	CCR5	CASRRDFYEQYF	10	1
EM83	AIM	CCR5	CASRREDCGEQFF	1	0
EM83	AIM	CCR5	CASRREPGASVLTF	3	0
EM83	AIM	CCR5	CASRRGLGGAVWDPQYF	1	0
EM83	AIM	CCR5	CASRRGVMEKLFF	1	0
EM83	AIM	CCR5	CASRRQGNNEKLFF	7	0
EM83	AIM	CCR5	CASRRQMGGTATYEQYF	1	0
EM83	AIM	CCR5	CASRRSTKSPLYF	1	0
EM83	AIM	CCR5	CASRRSTNSPLYF	226	11
EM83	AIM	CCR5	CASRRSTN_PLYF	1	0
EM83	AIM	CCR5	CASRRTTTGDSGASVLTF	11	0
EM83	AIM	CCR5	CASRSAGANTAQLFF	2	0
EM83	AIM	CCR5	CASRSGLSNEKLFF	3	0
EM83	AIM	CCR5	CASRSGQGVSPLYF	1	0
EM83	AIM	CCR5	CASRSGSGNTVYF	3	0
EM83	AIM	CCR5	CASRSGSSAQLFF	8	0
EM83	AIM	CCR5	CASRSHGTDHEKLFF	9	0
EM83	AIM	CCR5	CASRSPVTRETQYF	1	0
EM83	AIM	CCR5	CASRSSGSGNTVYF	2	0
EM83	AIM	CCR5	CASRTAANTAQLFF	3	0
EM83	AIM	CCR5	CASRTAGEWNQPQYF	4	0
EM83	AIM	CCR5	CASRTAGISNQPQYF	1	0
EM83	AIM	CCR5	CASRTAGSSNQPQYF	1	0
EM83	AIM	CCR5	CASRTGGGYDYTF	6	0
EM83	AIM	CCR5	CASRTGTRAPDPQYF	3	0
EM83	AIM	CCR5	CASRTLGDQPQYF	4	0
EM83	AIM	CCR5	CASRTRGDQPQYF	2	0
EM83	AIM	CCR5	CASRVDRSSGNTVYF	6	0
EM83	AIM	CCR5	CASRVPGPGYGEQFF	1	0
EM83	AIM	CCR5	CASRVTGGDYTF	1	0
EM83	AIM	CCR5	CASRVTGQNTEAFF	2	0
EM83	AIM	CCR5	CASRWDSKAREQFF	1	0
EM83	AIM	CCR5	CASRYRDRVDYTF	3	0
EM83	AIM	CCR5	CASRYRENQPQYF	3	0
EM83	AIM	CCR5	CASRYSLAGGREKLFF	1	0
EM83	AIM	CCR5	CASRYSVTAQLFF	2	0
EM83	AIM	CCR5	CASRYWGSTDPQYF	1	0
EM83	AIM	CCR5	CASSAAGKGYDYTF	5	0
EM83	AIM	CCR5	CASSAASHTDPQYF	1	0
EM83	AIM	CCR5	CASSADRESNEKLFF	22	2
EM83	AIM	CCR5	CASSADRESSYEQYF	1	0
EM83	AIM	CCR5	CASSADRGDPQYF	1	0
EM83	AIM	CCR5	CASSADRGTAQLFF	2	0
EM83	AIM	CCR5	CASSADSSGNTVYF	2	0
EM83	AIM	CCR5	CASSAGLDYGEQFF	1	0
EM83	AIM	CCR5	CASSAGQGGDGNTVYF	10	0
EM83	AIM	CCR5	CASSAGTGVYEQYF	1	0
EM83	AIM	CCR5	CASSALYQPQYF	6	0
EM83	AIM	CCR5	CASSAMGAVTAQLFF	1	0
EM83	AIM	CCR5	CASSAPDRGATEAFF	2	0
EM83	AIM	CCR5	CASSAPGDPLEQYF	1	0
EM83	AIM	CCR5	CASSAPGHPLEQYF	62	3
EM83	AIM	CCR5	CASSAPGHPMEQYF	1	0
EM83	AIM	CCR5	CASSAPGHPVEQYF	2	0
EM83	AIM	CCR5	CASSAPGRRWDYTF	2	2
EM83	AIM	CCR5	CASSAPRGTEARWGEQFF	5	0
EM83	AIM	CCR5	CASSAQGGWDQPQYF	13	0
EM83	AIM	CCR5	CASSARDTVYF	1	0
EM83	AIM	CCR5	CASSARDWGSQYF	1	0
EM83	AIM	CCR5	CASSARGELFDEQYF	1	0
EM83	AIM	CCR5	CASSARGTEAFF	19	0
EM83	AIM	CCR5	CASSARLGETPHEQFF	1	0
EM83	AIM	CCR5	CASSARQGCGEQFF	1	0
EM83	AIM	CCR5	CASSARQGFGEQFF	4	2
EM83	AIM	CCR5	CASSARQGVDTEAFF	5	1
EM83	AIM	CCR5	CASSARSDPQYF	2	0
EM83	AIM	CCR5	CASSASVTADPQYF	1	0
EM83	AIM	CCR5	CASSATEHNSPLYF	16	0
EM83	AIM	CCR5	CASSATGDTEAFF	5	0
EM83	AIM	CCR5	CASSATGGATEAFF	10	0
EM83	AIM	CCR5	CASSATGGGTEAFF	6	0
EM83	AIM	CCR5	CASSATGGQNTQYF	1	0
EM83	AIM	CCR5	CASSATGGSRADPQYF	6	1
EM83	AIM	CCR5	CASSATTGQNTQYF	1	0
EM83	AIM	CCR5	CASSAVGGVADPQYF	3	0
EM83	AIM	CCR5	CASSCAGNTVYF	1	0
EM83	AIM	CCR5	CASSDAGGNTDPQYF	3	0
EM83	AIM	CCR5	CASSDAGGTAQLFF	6	0
EM83	AIM	CCR5	CASSDALGGAQSTQYF	9	2
EM83	AIM	CCR5	CASSDARGTAQLFF	1	0
EM83	AIM	CCR5	CASSDDGTSGNTVYF	1	0
EM83	AIM	CCR5	CASSDEGGVQPQYF	9	0
EM83	AIM	CCR5	CASSDEQGGPQYF	2	0
EM83	AIM	CCR5	CASSDEVGYEQYF	1	0
EM83	AIM	CCR5	CASSDFRQGQNTQYF	2	0
EM83	AIM	CCR5	CASSDGGGPLYF	1	0
EM83	AIM	CCR5	CASSDGGQGYNEQFF	1	0
EM83	AIM	CCR5	CASSDGGRYEQYF	2	0
EM83	AIM	CCR5	CASSDGNQPQYF	2	0
EM83	AIM	CCR5	CASSDGQNYDYTF	16	0
EM83	AIM	CCR5	CASSDGRGGSGASVLTF	1	0
EM83	AIM	CCR5	CASSDGSGREKLFF	1	0
EM83	AIM	CCR5	CASSDGTVTNTAQLFF	1	0
EM83	AIM	CCR5	CASSDITGDPQYF	1	0
EM83	AIM	CCR5	CASSDLGTGGEKLFF	15	0
EM83	AIM	CCR5	CASSDLPGNTVYF	2	0
EM83	AIM	CCR5	CASSDLSGTSDYTF	4	0
EM83	AIM	CCR5	CASSDPPGVGTAQLFF	2	0
EM83	AIM	CCR5	CASSDPSGGAQNTQYF	8	1
EM83	AIM	CCR5	CASSDQTGEKLFF	2	6
EM83	AIM	CCR5	CASSDRAGNTEAFF	1	0
EM83	AIM	CCR5	CASSDRDTSDYTF	24	0
EM83	AIM	CCR5	CASSDRDTSDYTFGSGTKLTVVEAARF_SGPGRLCSGNTVYF	4	0
EM83	AIM	CCR5	CASSDRGRGTEAFF	2	0
EM83	AIM	CCR5	CASSDRGSGNTVYF	4	0
EM83	AIM	CCR5	CASSDRPGGGQPQYF	3	0
EM83	AIM	CCR5	CASSDRPGNTVYF	1	0
EM83	AIM	CCR5	CASSDSLGDPQYF	1	0
EM83	AIM	CCR5	CASSDSRGGGHTVYF	1	0
EM83	AIM	CCR5	CASSDVRGNTQYF	1	0
EM83	AIM	CCR5	CASSDWETNEKLFF	3	0
EM83	AIM	CCR5	CASSDWGELGGEQFF	1	0
EM83	AIM	CCR5	CASSDYRAYDYTF	3	0
EM83	AIM	CCR5	CASSEAAGEQFF	4	0
EM83	AIM	CCR5	CASSEAEGGPTTEKLFF	2	0
EM83	AIM	CCR5	CASSEAEGGPTT_KLFF	1	0
EM83	AIM	CCR5	CASSEAGLSTDPQYF	1	0
EM83	AIM	CCR5	CASSEAGQGTEAFF	20	0
EM83	AIM	CCR5	CASSEAIEYAQLFF	3	0
EM83	AIM	CCR5	CASSEAKPGLGGAENTQYF	8	1
EM83	AIM	CCR5	CASSEALGRGRNSPLYF	3	6
EM83	AIM	CCR5	CASSEALPGDWGYPQYF	2	0
EM83	AIM	CCR5	CASSEAQAGNTVYF	2	0
EM83	AIM	CCR5	CASSEATGADPQYF	3	0
EM83	AIM	CCR5	CASSEATGGGSAQLFF	5	0
EM83	AIM	CCR5	CASSEAWGGLAGNTVSF	1	0
EM83	AIM	CCR5	CASSEAWGGLAGNTVYF	10	4
EM83	AIM	CCR5	CASSEAWGNEKLFF	11	0
EM83	AIM	CCR5	CASSEAWRQGGARDYNF	1	0
EM83	AIM	CCR5	CASSEAWRQGGARDYTF	33	3
EM83	AIM	CCR5	CASSEDAGSGNTVYF	1	0
EM83	AIM	CCR5	CASSEDPGGAYGEQFF	5	7
EM83	AIM	CCR5	CASSEDRGASTVYF	12	0
EM83	AIM	CCR5	CASSEDRGKYTEAFF	11	0
EM83	AIM	CCR5	CASSEDRKGNQPQYF	14	13
EM83	AIM	CCR5	CASSEEDNSLKQYF	7	3
EM83	AIM	CCR5	CASSEEEETQYF	2	0
EM83	AIM	CCR5	CASSEEGDNNSPLYF	4	0
EM83	AIM	CCR5	CASSEEGETQYF	1	0
EM83	AIM	CCR5	CASSEEGTGNGEQFF	1	0
EM83	AIM	CCR5	CASSEEMRLQNTQYF	6	0
EM83	AIM	CCR5	CASSEEQHYEQYF	1	0
EM83	AIM	CCR5	CASSEETGVDEQYF	2	0
EM83	AIM	CCR5	CASSEEYGRTSYEQYF	1	0
EM83	AIM	CCR5	CASSEFEETQYF	1	0
EM83	AIM	CCR5	CASSEFGHANTEAFF	20	0
EM83	AIM	CCR5	CASSEFGNANTEAFF	1	0
EM83	AIM	CCR5	CASSEFYETQYF	1	0
EM83	AIM	CCR5	CASSEGAALGGETQYF	1	0
EM83	AIM	CCR5	CASSEGDAANEKLFF	6	0
EM83	AIM	CCR5	CASSEGGAGDADYTF	1	0
EM83	AIM	CCR5	CASSEGGAGDSDYTF	15	15
EM83	AIM	CCR5	CASSEGGGGEIYGEQFF	2	0
EM83	AIM	CCR5	CASSEGGGGSPLYF	2	0
EM83	AIM	CCR5	CASSEGGKETQYF	1	0
EM83	AIM	CCR5	CASSEGGK_TQYF	1	0
EM83	AIM	CCR5	CASSEGGQGTKFF	4	0
EM83	AIM	CCR5	CASSEGGVGSPLYF	1	0
EM83	AIM	CCR5	CASSEGHGGLRGNTVYF	4	0
EM83	AIM	CCR5	CASSEGHPGEKLFF	1	0
EM83	AIM	CCR5	CASSEGIDSPLYF	3	0
EM83	AIM	CCR5	CASSEGLANYDYTF	1	0
EM83	AIM	CCR5	CASSEGQAGSTQYF	2	0
EM83	AIM	CCR5	CASSEGQYYEQYF	1	0
EM83	AIM	CCR5	CASSEGQYYE_YF	1	0
EM83	AIM	CCR5	CASSEGRGGSGASVLTF	1	0
EM83	AIM	CCR5	CASSEGRGSDTQYF	1	0
EM83	AIM	CCR5	CASSEGRQEYDKLFF	1	0
EM83	AIM	CCR5	CASSEGRQEYEKLFF	63	0
EM83	AIM	CCR5	CASSEGRQGYEKLFF	1	0
EM83	AIM	CCR5	CASSEGSLGGASDPQYF	1	0
EM83	AIM	CCR5	CASSEGTPGGAAQLFF	1	2
EM83	AIM	CCR5	CASSEGVGTGTDPQYF	3	0
EM83	AIM	CCR5	CASSEIGDSYTF	2	0
EM83	AIM	CCR5	CASSEIPGQGGEQFF	1	0
EM83	AIM	CCR5	CASSEKTGNQNTQYF	1	0
EM83	AIM	CCR5	CASSELDRGTTQYF	1	0
EM83	AIM	CCR5	CASSELDSGASVLTF	1	0
EM83	AIM	CCR5	CASSELGGYDYTF	14	0
EM83	AIM	CCR5	CASSELGTGQNTQYF	4	0
EM83	AIM	CCR5	CASSELLTNTEAFF	13	0
EM83	AIM	CCR5	CASSELMAGGRSPQYF	1	0
EM83	AIM	CCR5	CASSELRTNTEAFF	2	0
EM83	AIM	CCR5	CASSELTGLSQHQYF	1	0
EM83	AIM	CCR5	CASSELTGSSQPQYF	20	0
EM83	AIM	CCR5	CASSELTG_SQPQYF	1	0
EM83	AIM	CCR5	CASSEMGSTDPQYF	3	0
EM83	AIM	CCR5	CASSEMGSTDPQYY	1	0
EM83	AIM	CCR5	CASSENGHGEQFF	1	0
EM83	AIM	CCR5	CASSENIIQPQYF	1	0
EM83	AIM	CCR5	CASSENINQPQYF	24	0
EM83	AIM	CCR5	CASSENSQNTQYF	2	0
EM83	AIM	CCR5	CASSENVHGEQFF	4	0
EM83	AIM	CCR5	CASSEPDRAHEQYF	1	0
EM83	AIM	CCR5	CASSEPDRGEKLFF	6	0
EM83	AIM	CCR5	CASSEPFGGIYEQYF	3	0
EM83	AIM	CCR5	CASSEPTGPYTQYF	1	0
EM83	AIM	CCR5	CASSEQDRGGQNTQYF	1	0
EM83	AIM	CCR5	CASSEQETNEKLFF	6	0
EM83	AIM	CCR5	CASSEQGAGAGASVLTF	1	4
EM83	AIM	CCR5	CASSEQGAGEKLFF	3	0
EM83	AIM	CCR5	CASSEQGGPSEQYF	21	0
EM83	AIM	CCR5	CASSEQGGSYGEQFF	1	0
EM83	AIM	CCR5	CASSEQGRDTEAFF	1	0
EM83	AIM	CCR5	CASSEQGSDSPLYF	4	0
EM83	AIM	CCR5	CASSEQGTDYTF	2	0
EM83	AIM	CCR5	CASSEQRNTQYF	2	0
EM83	AIM	CCR5	CASSERAYQPQYF	1	0
EM83	AIM	CCR5	CASSERGGRDYTF	18	0
EM83	AIM	CCR5	CASSERGGRDYTFGSGTKLTVVEAARF_SGPGRLCSGNTVYF	2	0
EM83	AIM	CCR5	CASSERGQNTQYF	3	0
EM83	AIM	CCR5	CASSERLGGVSGASVLTF	3	1
EM83	AIM	CCR5	CASSERQGSAQLFF	52	6
EM83	AIM	CCR5	CASSERQGSAQLFV	1	0
EM83	AIM	CCR5	CASSERQPQNTQYF	1	0
EM83	AIM	CCR5	CASSERRGAYEQYF	1	0
EM83	AIM	CCR5	CASSERRGEIGEQYF	3	0
EM83	AIM	CCR5	CASSERSGVLSGASVLTF	1	0
EM83	AIM	CCR5	CASSERTGKGEQYF	1	0
EM83	AIM	CCR5	CASSESAGSHTF	15	0
EM83	AIM	CCR5	CASSESGASLDTEAFF	2	0
EM83	AIM	CCR5	CASSESGLASNTEAFF	8	0
EM83	AIM	CCR5	CASSESGQGNEKLFF	4	0
EM83	AIM	CCR5	CASSESGSSPLYF	2	0
EM83	AIM	CCR5	CASSESGTGYDYTF	18	0
EM83	AIM	CCR5	CASSESITGEETQYF	1	0
EM83	AIM	CCR5	CASSESKGYNEKLFF	4	0
EM83	AIM	CCR5	CASSESLLSGNTQYF	1	0
EM83	AIM	CCR5	CASSESSGTETQYF	1	0
EM83	AIM	CCR5	CASSESTVGGRHEQYF	7	0
EM83	AIM	CCR5	CASSETGGANEKLFF	2	0
EM83	AIM	CCR5	CASSETSSSYNSPLYF	67	0
EM83	AIM	CCR5	CASSETSSSYNSPLYS	1	0
EM83	AIM	CCR5	CASSETTGGTEAFF	22	2
EM83	AIM	CCR5	CASSEVAAQLFF	44	12
EM83	AIM	CCR5	CASSEVGRVPTEAFF	3	0
EM83	AIM	CCR5	CASSEVIDSPLYF	6	0
EM83	AIM	CCR5	CASSEVIDTEAFF	3	0
EM83	AIM	CCR5	CASSEVLDTEAFF	1	1
EM83	AIM	CCR5	CASSEVSAGQAFF	3	0
EM83	AIM	CCR5	CASSEVSGNTVYF	1	0
EM83	AIM	CCR5	CASSEVYSTDPQYF	5	0
EM83	AIM	CCR5	CASSEWGTVGNTVYF	1	0
EM83	AIM	CCR5	CASSEYEGNEKLFF	3	0
EM83	AIM	CCR5	CASSEYRAYDYTF	6	0
EM83	AIM	CCR5	CASSEYWEGVTQYF	1	0
EM83	AIM	CCR5	CASSFAGGRKNNEAFF	1	0
EM83	AIM	CCR5	CASSFAGGRKNTEAFF	244	26
EM83	AIM	CCR5	CASSFAGGRRNPDAFF	1	0
EM83	AIM	CCR5	CASSFAGLGAETQYF	1	1
EM83	AIM	CCR5	CASSFAGNTVYF	2	0
EM83	AIM	CCR5	CASSFDGEGYDYTF	4	0
EM83	AIM	CCR5	CASSFDGGEAFF	2	0
EM83	AIM	CCR5	CASSFDNSGNTVYF	1	0
EM83	AIM	CCR5	CASSFEDTQPQYF	16	0
EM83	AIM	CCR5	CASSFEHSGNTVYF	1	0
EM83	AIM	CCR5	CASSFENAGNTVYF	1	0
EM83	AIM	CCR5	CASSFENFGNTVYF	1	0
EM83	AIM	CCR5	CASSFENSGNTLYF	1	0
EM83	AIM	CCR5	CASSFENSGNTVCF	1	0
EM83	AIM	CCR5	CASSFENSGNTVY?	1	0
EM83	AIM	CCR5	CASSFENSGNTVYC	1	0
EM83	AIM	CCR5	CASSFENSGNTVYF	837	0
EM83	AIM	CCR5	CASSFENSGNTVYL	1	0
EM83	AIM	CCR5	CASSFENSGSTVYF	1	0
EM83	AIM	CCR5	CASSFENSVNTVYF	1	0
EM83	AIM	CCR5	CASSFENS_NTVYF	1	0
EM83	AIM	CCR5	CASSFFRDHQPQYF	65	1
EM83	AIM	CCR5	CASSFGGSSETQYF	2	0
EM83	AIM	CCR5	CASSFGPGLSNQPQYF	4	0
EM83	AIM	CCR5	CASSFGQGGNSPLYF	11	0
EM83	AIM	CCR5	CASSFGQGSEKLFF	4	0
EM83	AIM	CCR5	CASSFGQPGSPLYF	4	0
EM83	AIM	CCR5	CASSFGTGLVWDYTF	9	0
EM83	AIM	CCR5	CASSFLRGAETQYF	3	0
EM83	AIM	CCR5	CASSFPGFGEAFF	1	0
EM83	AIM	CCR5	CASSFPGLGVNYNEQFF	1	0
EM83	AIM	CCR5	CASSFPGQSNEKLFF	14	0
EM83	AIM	CCR5	CASSFPGRGTEAFF	1	0
EM83	AIM	CCR5	CASSFQGPGTEAFF	8	0
EM83	AIM	CCR5	CASSFQLSPGGSPLYF	3	0
EM83	AIM	CCR5	CASSFQYSNQPQYF	3	0
EM83	AIM	CCR5	CASSFRGGNQPQYF	7	0
EM83	AIM	CCR5	CASSFRGQRTAQLFF	1	0
EM83	AIM	CCR5	CASSFRGTGGEQFF	1	0
EM83	AIM	CCR5	CASSFRSIHYDYTF	1	0
EM83	AIM	CCR5	CASSFRSINYDYTF	17	0
EM83	AIM	CCR5	CASSFRSTNEKLFF	12	0
EM83	AIM	CCR5	CASSFSGANEKLFF	11	0
EM83	AIM	CCR5	CASSFSGGEKLFF	2	0
EM83	AIM	CCR5	CASSFSGRGTEAFF	7	0
EM83	AIM	CCR5	CASSFSGRNTQYF	1	0
EM83	AIM	CCR5	CASSFSGSGNTVYF	41	0
EM83	AIM	CCR5	CASSFSGVEKLFF	6	0
EM83	AIM	CCR5	CASSFSLAQLFF	3	0
EM83	AIM	CCR5	CASSFSPTSSYTF	7	0
EM83	AIM	CCR5	CASSFSTTSSYTF	1	0
EM83	AIM	CCR5	CASSFTAAGEKLFF	4	0
EM83	AIM	CCR5	CASSFTGGGNNVYF	1	0
EM83	AIM	CCR5	CASSFTGGGNTVYF	17	0
EM83	AIM	CCR5	CASSFTGGWDTEAFF	1	0
EM83	AIM	CCR5	CASSFTMGEKLFF	3	0
EM83	AIM	CCR5	CASSFWAGSSNQPQYF	6	0
EM83	AIM	CCR5	CASSFYMGTDYTF	1	0
EM83	AIM	CCR5	CASSFYRGTDYTF	6	0
EM83	AIM	CCR5	CASSF_NMQGEKLFF	3	0
EM83	AIM	CCR5	CASSGAGGSWSQNTQYF	1	0
EM83	AIM	CCR5	CASSGDFQETQYF	4	0
EM83	AIM	CCR5	CASSGDGNSPLYF	27	3
EM83	AIM	CCR5	CASSGDGQNTQYS	1	0
EM83	AIM	CCR5	CASSGDRAAQLFF	2	0
EM83	AIM	CCR5	CASSGDSLYTF	1	0
EM83	AIM	CCR5	CASSGENSPLYF	1	0
EM83	AIM	CCR5	CASSGFTELYEQYF	8	0
EM83	AIM	CCR5	CASSGFTEWYEQYF	4	0
EM83	AIM	CCR5	CASSGGARTEAFF	97	3
EM83	AIM	CCR5	CASSGGARTKAFF	1	0
EM83	AIM	CCR5	CASSGGASNEAFF	1	0
EM83	AIM	CCR5	CASSGGDIGSGQPQYF	1	0
EM83	AIM	CCR5	CASSGGGRSGNTVYF	7	0
EM83	AIM	CCR5	CASSGGGRTEAFF	1	0
EM83	AIM	CCR5	CASSGGLGFGYEQYF	1	0
EM83	AIM	CCR5	CASSGGMNTEAFF	2	0
EM83	AIM	CCR5	CASSGGMNTGAFF	1	0
EM83	AIM	CCR5	CASSGGPEQYF	2	0
EM83	AIM	CCR5	CASSGGVRSGNTVYF	1	0
EM83	AIM	CCR5	CASSGIRGNYDYTF	1	0
EM83	AIM	CCR5	CASSGLGGERETQYF	2	0
EM83	AIM	CCR5	CASSGLGRVGEQFF	1	0
EM83	AIM	CCR5	CASSGLTNTEAFF	3	0
EM83	AIM	CCR5	CASSGMQGGAAWIYGEQFF	1	0
EM83	AIM	CCR5	CASSGNRDTAQLFF	1	0
EM83	AIM	CCR5	CASSGNRGNTVYF	2	0
EM83	AIM	CCR5	CASSGPSGASVLTF	4	0
EM83	AIM	CCR5	CASSGQGGDQPQYF	3	0
EM83	AIM	CCR5	CASSGQGSDYTF	3	0
EM83	AIM	CCR5	CASSGQIAETQYF	2	0
EM83	AIM	CCR5	CASSGQIGETQYF	233	18
EM83	AIM	CCR5	CASSGQIG_TQYF	1	0
EM83	AIM	CCR5	CASSGQLSGEQYF	1	0
EM83	AIM	CCR5	CASSGQRNTEAFF	6	0
EM83	AIM	CCR5	CASSGQSGETQYF	3	0
EM83	AIM	CCR5	CASSGRDYTF	1	0
EM83	AIM	CCR5	CASSGRGSAQLFF	1	0
EM83	AIM	CCR5	CASSGRGSGNTVYF	1	0
EM83	AIM	CCR5	CASSGRLGGATDPQYF	2	0
EM83	AIM	CCR5	CASSGRSGETQYF	1	0
EM83	AIM	CCR5	CASSGRTGLAEAFF	2	0
EM83	AIM	CCR5	CASSGSGTGKEKLFF	14	0
EM83	AIM	CCR5	CASSGTDTDPQYF	2	0
EM83	AIM	CCR5	CASSGTGANSPLYF	5	0
EM83	AIM	CCR5	CASSGTGGLNEQFF	2	0
EM83	AIM	CCR5	CASSGTGGSAAQLFF	1	0
EM83	AIM	CCR5	CASSGTGGSYSNQPQYF	2	0
EM83	AIM	CCR5	CASSGTGGYDYTF	3	0
EM83	AIM	CCR5	CASSGYGNSPLYF	1	0
EM83	AIM	CCR5	CASSGYTGTGTYEQYF	1	0
EM83	AIM	CCR5	CASSHGGPQYF	8	0
EM83	AIM	CCR5	CASSHGTGVEKLFF	4	0
EM83	AIM	CCR5	CASSHKGLGCNTAQLFF	1	0
EM83	AIM	CCR5	CASSHLTGGSQNTQYF	3	0
EM83	AIM	CCR5	CASSHNDRGGETQYF	1	0
EM83	AIM	CCR5	CASSHNLGGADQNTQYF	11	0
EM83	AIM	CCR5	CASSHNRGQGLTNEKLFF	3	0
EM83	AIM	CCR5	CASSHPDTAQLFF	1	0
EM83	AIM	CCR5	CASSHPGGRTNEQFF	3	0
EM83	AIM	CCR5	CASSHPGQGGDDYTF	1	0
EM83	AIM	CCR5	CASSHPNSPLYF	5	0
EM83	AIM	CCR5	CASSHPTRTGNTVYF	5	0
EM83	AIM	CCR5	CASSHRANNSPLYF	2	0
EM83	AIM	CCR5	CASSHRDTPYEQYF	1	0
EM83	AIM	CCR5	CASSHRGVRNTVYF	14	4
EM83	AIM	CCR5	CASSHRSYGEQFF	1	3
EM83	AIM	CCR5	CASSHTPGQGGGEQFF	10	0
EM83	AIM	CCR5	CASSHTPGQGVGEQFF	44	9
EM83	AIM	CCR5	CASSHTVGGSQNTQYF	2	0
EM83	AIM	CCR5	CASSIEGPYDYTF	3	0
EM83	AIM	CCR5	CASSIENSGNTVYF	1	0
EM83	AIM	CCR5	CASSIGDLRDRGEQFF	1	0
EM83	AIM	CCR5	CASSIGGGCNTAQLFF	1	0
EM83	AIM	CCR5	CASSIGGIDEKLFF	15	0
EM83	AIM	CCR5	CASSIGGRDEKLFF	1	0
EM83	AIM	CCR5	CASSIGVPLYF	33	2
EM83	AIM	CCR5	CASSIHRGENEKLFF	4	0
EM83	AIM	CCR5	CASSINSPNTAQLFF	2	0
EM83	AIM	CCR5	CASSIPGIWDTEAFF	3	0
EM83	AIM	CCR5	CASSIPLTSGQPQYF	14	3
EM83	AIM	CCR5	CASSIPSPPETQYF	1	0
EM83	AIM	CCR5	CASSIQGGGPGASVLTF	1	2
EM83	AIM	CCR5	CASSIRAGQGYNSPLYF	3	0
EM83	AIM	CCR5	CASSIRQGGYEQYF	1	0
EM83	AIM	CCR5	CASSIRRGSEPLYF	3	0
EM83	AIM	CCR5	CASSIRTATNEKLFF	8	0
EM83	AIM	CCR5	CASSIRVGQPQYF	1	0
EM83	AIM	CCR5	CASSISRGEQFF	1	0
EM83	AIM	CCR5	CASSITIPPETQYF	2	0
EM83	AIM	CCR5	CASSITLNTQYF	2	0
EM83	AIM	CCR5	CASSIVGTSTNEKLFF	3	0
EM83	AIM	CCR5	CASSKASSNQPQYF	1	0
EM83	AIM	CCR5	CASSKAWGNGEQFF	1	0
EM83	AIM	CCR5	CASSKDGDEQFF	2	0
EM83	AIM	CCR5	CASSKDGTRVYDYTF	6	0
EM83	AIM	CCR5	CASSKDLGGSSYEQYF	1	0
EM83	AIM	CCR5	CASSKDPDTSNYDYTF	5	0
EM83	AIM	CCR5	CASSKDRGTGAMGQYF	1	0
EM83	AIM	CCR5	CASSKDRVDEKLFF	8	0
EM83	AIM	CCR5	CASSKDRYEQYF	1	0
EM83	AIM	CCR5	CASSKDSGDSYNEKLFF	10	22
EM83	AIM	CCR5	CASSKDWAGLSPLYF	1	0
EM83	AIM	CCR5	CASSKDWAG_SPLYF	1	0
EM83	AIM	CCR5	CASSKEGGAGNTAQLFF	1	0
EM83	AIM	CCR5	CASSKEGQGGNTVYF	8	0
EM83	AIM	CCR5	CASSKEGTGGEKLFF	5	0
EM83	AIM	CCR5	CASSKEGTVNTEAFF	6	0
EM83	AIM	CCR5	CASSKERTPPNTQYF	2	0
EM83	AIM	CCR5	CASSKEVSGGNTAQLFF	1	0
EM83	AIM	CCR5	CASSKEYSQNTQYF	1	0
EM83	AIM	CCR5	CASSKGGGASYDYTF	2	0
EM83	AIM	CCR5	CASSKGGGGTDPQYF	2	0
EM83	AIM	CCR5	CASSKGGQNTAQLFF	2	0
EM83	AIM	CCR5	CASSKGIDTAQLFF	1	0
EM83	AIM	CCR5	CASSKGLGGLYGEQFF	3	0
EM83	AIM	CCR5	CASSKGQGTETQYF	2	0
EM83	AIM	CCR5	CASSKGQGVHQPKYF	1	0
EM83	AIM	CCR5	CASSKGQGVHQPQYF	8	8
EM83	AIM	CCR5	CASSKGQGVHQP_YF	1	0
EM83	AIM	CCR5	CASSKGVNEQFF	1	0
EM83	AIM	CCR5	CASSKGYDQPQYF	1	0
EM83	AIM	CCR5	CASSKPGASLLTF	1	0
EM83	AIM	CCR5	CASSKPGASVLTF	42	0
EM83	AIM	CCR5	CASSKRGTGEDPQYF	1	1
EM83	AIM	CCR5	CASSKRGTGEYPQYF	1	0
EM83	AIM	CCR5	CASSKSDVEETQYF	1	0
EM83	AIM	CCR5	CASSKTGDDEKLFF	1	0
EM83	AIM	CCR5	CASSKTGGGEQFF	1	0
EM83	AIM	CCR5	CASSKTGVGEQFF	5	2
EM83	AIM	CCR5	CASSKVRDSYIETQYF	3	0
EM83	AIM	CCR5	CASSKVRDSYSETQYF	1	0
EM83	AIM	CCR5	CASSKWAESYEQYF	3	0
EM83	AIM	CCR5	CASSKWGESDPQYF	2	0
EM83	AIM	CCR5	CASSK_RKGQGAGEQFF	3	1
EM83	AIM	CCR5	CASSLAAGGEQYF	1	0
EM83	AIM	CCR5	CASSLAAGGWQNTQYF	2	0
EM83	AIM	CCR5	CASSLAGARGASVLTF	2	0
EM83	AIM	CCR5	CASSLAGGAGEAFF	1	0
EM83	AIM	CCR5	CASSLAGGDTAQLFF	85	35
EM83	AIM	CCR5	CASSLAGGGSNQPQYF	1	0
EM83	AIM	CCR5	CASSLAGGVSNQPQYF	3	0
EM83	AIM	CCR5	CASSLAGQGGEKTQYF	3	0
EM83	AIM	CCR5	CASSLAGTGEQPQYF	1	0
EM83	AIM	CCR5	CASSLAGYSQNTQYF	1	0
EM83	AIM	CCR5	CASSLAHSGENQNTQYF	1	0
EM83	AIM	CCR5	CASSLALSGENQNTQYF	17	5
EM83	AIM	CCR5	CASSLANTAQLFF	1	0
EM83	AIM	CCR5	CASSLAPGGELGWGDPQYF	2	0
EM83	AIM	CCR5	CASSLAPGPGGNTVYF	1	0
EM83	AIM	CCR5	CASSLAPGVGDPQYF	1	0
EM83	AIM	CCR5	CASSLAQDRGRDYTF	3	0
EM83	AIM	CCR5	CASSLAQGRHQPQYF	6	0
EM83	AIM	CCR5	CASSLARGGAQFF	4	0
EM83	AIM	CCR5	CASSLARGGTGDGEQYF	1	0
EM83	AIM	CCR5	CASSLASTCSWGEQFF	6	2
EM83	AIM	CCR5	CASSLASTFSWGEQFF	9	11
EM83	AIM	CCR5	CASSLDGAGGEQFF	2	26
EM83	AIM	CCR5	CASSLDGGRGDEQFF	3	0
EM83	AIM	CCR5	CASSLDGPRGGEQFF	1	0
EM83	AIM	CCR5	CASSLDLSRDTQYF	1	0
EM83	AIM	CCR5	CASSLDLSRNTQYF	1	0
EM83	AIM	CCR5	CASSLDMTSGNTVYF	7	0
EM83	AIM	CCR5	CASSLDRASYEQYF	2	0
EM83	AIM	CCR5	CASSLDRAVGEQFF	2	0
EM83	AIM	CCR5	CASSLDRGQEKLFF	10	0
EM83	AIM	CCR5	CASSLDRNTEAFF	5	0
EM83	AIM	CCR5	CASSLDRSQNTQYF	1	0
EM83	AIM	CCR5	CASSLDSLSGASVLTF	1	0
EM83	AIM	CCR5	CASSLDTGGGTDPQYF	6	1
EM83	AIM	CCR5	CASSLDVGGDTDPQYF	2	0
EM83	AIM	CCR5	CASSLDWARTAQLFF	3	0
EM83	AIM	CCR5	CASSLDWGLQNTQYF	1	0
EM83	AIM	CCR5	CASSLEAYGQGRQNTQYF	2	0
EM83	AIM	CCR5	CASSLEGAPHQPQYF	20	0
EM83	AIM	CCR5	CASSLEGGRNEKLFF	6	0
EM83	AIM	CCR5	CASSLEGGSNQPQYF	1	0
EM83	AIM	CCR5	CASSLEGVNTQYF	2	0
EM83	AIM	CCR5	CASSLENSGDTVYF	1	0
EM83	AIM	CCR5	CASSLENSGNTMYF	1	0
EM83	AIM	CCR5	CASSLENSGNTVYF	103	0
EM83	AIM	CCR5	CASSLEQGFWQPQYF	2	0
EM83	AIM	CCR5	CASSLERQPQYF	1	0
EM83	AIM	CCR5	CASSLESGSGPQYF	1	0
EM83	AIM	CCR5	CASSLETGGNTVYF	45	0
EM83	AIM	CCR5	CASSLEWTGDEKLFF	9	0
EM83	AIM	CCR5	CASSLEWTGNTEAFF	6	0
EM83	AIM	CCR5	CASSLFAGDTDNSPLYF	1	0
EM83	AIM	CCR5	CASSLFEGSTQYF	2	1
EM83	AIM	CCR5	CASSLFGGGASNQPQYF	2	0
EM83	AIM	CCR5	CASSLGADNEQFF	2	0
EM83	AIM	CCR5	CASSLGDGQPQYF	13	0
EM83	AIM	CCR5	CASSLGDRGGREKLFF	9	0
EM83	AIM	CCR5	CASSLGDSCNEQFF	1	0
EM83	AIM	CCR5	CASSLGDSFNEQFF	1	0
EM83	AIM	CCR5	CASSLGDTAQLFF	5	0
EM83	AIM	CCR5	CASSLGDYGEQFF	3	0
EM83	AIM	CCR5	CASSLGEEKLFF	1	0
EM83	AIM	CCR5	CASSLGGAGGNTVYF	1	0
EM83	AIM	CCR5	CASSLGGAGGYDYTF	1	0
EM83	AIM	CCR5	CASSLGGAGTAQLFF	45	0
EM83	AIM	CCR5	CASSLGGAGVYDYTF	5	0
EM83	AIM	CCR5	CASSLGGAPHQPQYF	1	0
EM83	AIM	CCR5	CASSLGGDAQNTQYF	1	0
EM83	AIM	CCR5	CASSLGGDPYNEQFF	1	0
EM83	AIM	CCR5	CASSLGGDSRTVYF	1	0
EM83	AIM	CCR5	CASSLGGEQFF	2	0
EM83	AIM	CCR5	CASSLGGGNVVQFF	1	0
EM83	AIM	CCR5	CASSLGGGRNTVYF	2	0
EM83	AIM	CCR5	CASSLGGGRWNTVYF	2	0
EM83	AIM	CCR5	CASSLGGLANTAQLFF	2	0
EM83	AIM	CCR5	CASSLGGLSQNTQYF	13	0
EM83	AIM	CCR5	CASSLGGMNTEAFF	1	0
EM83	AIM	CCR5	CASSLGGQGYTQYF	2	0
EM83	AIM	CCR5	CASSLGGQQNTQYF	2	0
EM83	AIM	CCR5	CASSLGGRGETQYF	1	0
EM83	AIM	CCR5	CASSLGGRTQETQYF	5	3
EM83	AIM	CCR5	CASSLGGVGDTEAFF	1	0
EM83	AIM	CCR5	CASSLGGVNTAQLFF	1	0
EM83	AIM	CCR5	CASSLGHGEKLFF	1	0
EM83	AIM	CCR5	CASSLGISSEAFF	1	0
EM83	AIM	CCR5	CASSLGLAETQYF	1	0
EM83	AIM	CCR5	CASSLGLGALSGASVLTF	1	0
EM83	AIM	CCR5	CASSLGLGGAKTDPQYF	1	0
EM83	AIM	CCR5	CASSLGLGGLGQNTQYF	1	0
EM83	AIM	CCR5	CASSLGLGGQETQYF	1	0
EM83	AIM	CCR5	CASSLGLNSPLYF	2	0
EM83	AIM	CCR5	CASSLGPTEQYF	1	0
EM83	AIM	CCR5	CASSLGQEYDYTFGSGTKLTVVAEAARF_SGPGRLCSGNTVYF	1	0
EM83	AIM	CCR5	CASSLGQGARDYDYTF	2	0
EM83	AIM	CCR5	CASSLGQGARQPQYF	9	0
EM83	AIM	CCR5	CASSLGQGGAEKLFF	2	0
EM83	AIM	CCR5	CASSLGQGQETQYF	3	0
EM83	AIM	CCR5	CASSLGQGSEKLFF	9	0
EM83	AIM	CCR5	CASSLGQGTEAFF	1	0
EM83	AIM	CCR5	CASSLGQGWDYNF	1	0
EM83	AIM	CCR5	CASSLGQGWDYTF	2	0
EM83	AIM	CCR5	CASSLGQNTEAFF	2	0
EM83	AIM	CCR5	CASSLGRGGDTEAFF	1	0
EM83	AIM	CCR5	CASSLGRGQNTQYF	3	0
EM83	AIM	CCR5	CASSLGRLNTVYF	6	0
EM83	AIM	CCR5	CASSLGRTGVQETQYF	11	0
EM83	AIM	CCR5	CASSLGRVGDTEAFF	6	0
EM83	AIM	CCR5	CASSLGRWNPVYF	1	0
EM83	AIM	CCR5	CASSLGRWNTVYF	1	0
EM83	AIM	CCR5	CASSLGSSTEAFF	10	0
EM83	AIM	CCR5	CASSLGTDSNQPQYF	2	0
EM83	AIM	CCR5	CASSLGTEISQNTQYF	1	0
EM83	AIM	CCR5	CASSLGTESSQNTQYF	1	0
EM83	AIM	CCR5	CASSLGTGREKLFF	6	0
EM83	AIM	CCR5	CASSLGTTDPQYF	3	0
EM83	AIM	CCR5	CASSLGTVEKLFF	4	0
EM83	AIM	CCR5	CASSLGVVGTPLLEQYF	1	0
EM83	AIM	CCR5	CASSLGWGKNTEAFF	45	63
EM83	AIM	CCR5	CASSLGWGNTAQLFF	9	0
EM83	AIM	CCR5	CASSLGYSGASVLTF	2	0
EM83	AIM	CCR5	CASSLIATNEKLFF	1	0
EM83	AIM	CCR5	CASSLKGGDYTF	5	0
EM83	AIM	CCR5	CASSLKGGPQYF	1	0
EM83	AIM	CCR5	CASSLKTGGGEKLFF	3	0
EM83	AIM	CCR5	CASSLLAKPAEAFF	1	0
EM83	AIM	CCR5	CASSLLGGALETQYF	1	0
EM83	AIM	CCR5	CASSLLGGREQYF	5	0
EM83	AIM	CCR5	CASSLLIGGEPETQYF	4	0
EM83	AIM	CCR5	CASSLLLGKETQYF	1	3
EM83	AIM	CCR5	CASSLLQGGSNQPQYF	5	0
EM83	AIM	CCR5	CASSLMNTEAFF	6	0
EM83	AIM	CCR5	CASSLNAQPLYF	1	0
EM83	AIM	CCR5	CASSLNWGAGEQFF	1	0
EM83	AIM	CCR5	CASSLNWGVATEAFF	17	0
EM83	AIM	CCR5	CASSLPATNEKLFF	2	0
EM83	AIM	CCR5	CASSLPDRCDEQYF	1	0
EM83	AIM	CCR5	CASSLPDRFDEQYF	1	0
EM83	AIM	CCR5	CASSLPGGYEQYF	4	0
EM83	AIM	CCR5	CASSLPGQGTGEQYF	1	0
EM83	AIM	CCR5	CASSLPGTGYNSPLYF	6	0
EM83	AIM	CCR5	CASSLPGTPSDPQYF	1	0
EM83	AIM	CCR5	CASSLPTGNNSPLYF	1	0
EM83	AIM	CCR5	CASSLQAGYDYTF	4	0
EM83	AIM	CCR5	CASSLQGDRPDPQYF	1	0
EM83	AIM	CCR5	CASSLQGGHDYTF	1	0
EM83	AIM	CCR5	CASSLQGGLNEKLFF	5	0
EM83	AIM	CCR5	CASSLQGGNQPQYF	1	0
EM83	AIM	CCR5	CASSLQGGRYDYTF	1	0
EM83	AIM	CCR5	CASSLQGTRTDPQYF	3	2
EM83	AIM	CCR5	CASSLQGVHDYTF	5	0
EM83	AIM	CCR5	CASSLQGYDYTF	1	0
EM83	AIM	CCR5	CASSLQPGQGLAF?	1	0
EM83	AIM	CCR5	CASSLQPGQGLAFF	42	2
EM83	AIM	CCR5	CASSLQPGQGLAFFGQGTRLTVVEAARF_SGPGRLCSGNTVYF	3	0
EM83	AIM	CCR5	CASSLQQGAGNTVYF	4	0
EM83	AIM	CCR5	CASSLQRSDGEQFF	127	17
EM83	AIM	CCR5	CASSLQVGNQPQYF	8	0
EM83	AIM	CCR5	CASSLRAGVADPQYF	7	10
EM83	AIM	CCR5	CASSLRCRRNIYEQYF	2	0
EM83	AIM	CCR5	CASSLRDSNEKLFF	3	0
EM83	AIM	CCR5	CASSLRGFEQFF	1	0
EM83	AIM	CCR5	CASSLRGGLSSQNTQYF	2	0
EM83	AIM	CCR5	CASSLRGITYEQYF	1	0
EM83	AIM	CCR5	CASSLRQGGNSPLYF	1	0
EM83	AIM	CCR5	CASSLRQNTAQLFF	2	0
EM83	AIM	CCR5	CASSLRSPGQPQYF	11	0
EM83	AIM	CCR5	CASSLRTGDGQNTQYF	1	0
EM83	AIM	CCR5	CASSLRTGEHYTF	3	0
EM83	AIM	CCR5	CASSLRWGGAETQYF	1	0
EM83	AIM	CCR5	CASSLSAGGRGYDYTF	1	0
EM83	AIM	CCR5	CASSLSLGFQPQYF	2	0
EM83	AIM	CCR5	CASSLSLGTGRGNTVYF	13	0
EM83	AIM	CCR5	CASSLSQGGDYTF	2	0
EM83	AIM	CCR5	CASSLSQVGDYTF	3	0
EM83	AIM	CCR5	CASSLSQVTNTAQLFF	15	0
EM83	AIM	CCR5	CASSLSSGGSSDPQYF	8	0
EM83	AIM	CCR5	CASSLSTNSPLYF	1	0
EM83	AIM	CCR5	CASSLSVNTEAFF	8	0
EM83	AIM	CCR5	CASSLSWAPADPQYF	1	0
EM83	AIM	CCR5	CASSLTATAQLFF	3	0
EM83	AIM	CCR5	CASSLTATNYDYTF	2	0
EM83	AIM	CCR5	CASSLTEGTAQLFF	3	0
EM83	AIM	CCR5	CASSLTGASPLYF	2	0
EM83	AIM	CCR5	CASSLTGGGGEQFF	4	0
EM83	AIM	CCR5	CASSLTGGGGEQLF	1	0
EM83	AIM	CCR5	CASSLTGGPSGNTVYC	1	0
EM83	AIM	CCR5	CASSLTGGPSGNTVYF	11	0
EM83	AIM	CCR5	CASSLTTGVVYEKLFF	6	0
EM83	AIM	CCR5	CASSLVDETQYF	2	0
EM83	AIM	CCR5	CASSLVDNAQLFF	1	0
EM83	AIM	CCR5	CASSLVDTAQLFF	12	0
EM83	AIM	CCR5	CASSLVDTSQLFF	1	0
EM83	AIM	CCR5	CASSLVGGATEAFF	3	0
EM83	AIM	CCR5	CASSLVGGFSQNTQYF	2	0
EM83	AIM	CCR5	CASSLVGGREKTQYF	3	0
EM83	AIM	CCR5	CASSLVGTTEAFF	1	0
EM83	AIM	CCR5	CASSLVISSEAFF	11	0
EM83	AIM	CCR5	CASSLVQAWSTDPQYF	1	0
EM83	AIM	CCR5	CASSLVQGWDYTF	58	0
EM83	AIM	CCR5	CASSLVQGWDYTFGSGTKLTVVEAARF_SGPGRLCSGNTVYF	13	0
EM83	AIM	CCR5	CASSLVSFATAQLFF	1	0
EM83	AIM	CCR5	CASSLVTGRETQYF	13	0
EM83	AIM	CCR5	CASSLWAGRGTEAFF	5	0
EM83	AIM	CCR5	CASSLWRDQPQYF	2	0
EM83	AIM	CCR5	CASSLYRGYDYTF	1	0
EM83	AIM	CCR5	CASSMDSTAQLFF	1	0
EM83	AIM	CCR5	CASSMGGEPGASVLTF	1	0
EM83	AIM	CCR5	CASSMGTGGDPQYF	1	0
EM83	AIM	CCR5	CASSMRQGGQPQYF	1	0
EM83	AIM	CCR5	CASSMSGGNQPQYF	2	0
EM83	AIM	CCR5	CASSNARSGASVLTF	5	0
EM83	AIM	CCR5	CASSNGGGPLFF	1	0
EM83	AIM	CCR5	CASSNGGGPLYF	396	8
EM83	AIM	CCR5	CASSNGGGPLYL	1	0
EM83	AIM	CCR5	CASSNGLGNTAQLFF	3	0
EM83	AIM	CCR5	CASSNGQGGYEQYF	1	0
EM83	AIM	CCR5	CASSNKRSLYGEQFF	3	0
EM83	AIM	CCR5	CASSNREQNTQYF	1	0
EM83	AIM	CCR5	CASSNRGSGNTVYF	2	0
EM83	AIM	CCR5	CASSNRVSGNTVYF	1	0
EM83	AIM	CCR5	CASSNTGPGASVLTF	1	0
EM83	AIM	CCR5	CASSNVGGPLYF	1	0
EM83	AIM	CCR5	CASSNWGSGNTAQLFF	10	2
EM83	AIM	CCR5	CASSNYANEAFF	3	0
EM83	AIM	CCR5	CASSPAGAMNTEAFF	9	0
EM83	AIM	CCR5	CASSPAGGDTAQLFF	13	2
EM83	AIM	CCR5	CASSPDGGGAEETQYF	1	0
EM83	AIM	CCR5	CASSPDGRGPDYTF	2	0
EM83	AIM	CCR5	CASSPDGRSQNTQYF	3	0
EM83	AIM	CCR5	CASSPDRGHPGDYTF	7	0
EM83	AIM	CCR5	CASSPDRGRREKLFF	2	0
EM83	AIM	CCR5	CASSPDRGYEKLFF	3	0
EM83	AIM	CCR5	CASSPDTDPQYF	3	0
EM83	AIM	CCR5	CASSPDYQETQYF	1	0
EM83	AIM	CCR5	CASSPEAGRNHQPQYF	1	3
EM83	AIM	CCR5	CASSPERGDDYTF	6	0
EM83	AIM	CCR5	CASSPERGNDYTF	1	0
EM83	AIM	CCR5	CASSPEVGGGQNTQYF	1	0
EM83	AIM	CCR5	CASSPGDRATEAFF	2	0
EM83	AIM	CCR5	CASSPGGADTAQLFF	1	0
EM83	AIM	CCR5	CASSPGGGGEDPQYF	1	0
EM83	AIM	CCR5	CASSPGGGLAPDPQYF	2	0
EM83	AIM	CCR5	CASSPGGGRAPDPQYF	1	0
EM83	AIM	CCR5	CASSPGGGRQETQYF	4	0
EM83	AIM	CCR5	CASSPGGGWAETQYF	2	0
EM83	AIM	CCR5	CASSPGGTDEKLFF	18	0
EM83	AIM	CCR5	CASSPGGVEQFF	1	0
EM83	AIM	CCR5	CASSPGLGSAEQFF	5	0
EM83	AIM	CCR5	CASSPGLNQNTQYI	1	0
EM83	AIM	CCR5	CASSPGQANEKLFF	2	0
EM83	AIM	CCR5	CASSPGQGGPTNEKLFF	6	0
EM83	AIM	CCR5	CASSPGQNYDYTF	10	6
EM83	AIM	CCR5	CASSPGQSNDYTF	13	0
EM83	AIM	CCR5	CASSPGRAYGEQFF	1	0
EM83	AIM	CCR5	CASSPGRGSAEQFF	1	0
EM83	AIM	CCR5	CASSPGSTEAFF	3	0
EM83	AIM	CCR5	CASSPGTGGRKLDEKLFF	2	0
EM83	AIM	CCR5	CASSPGTGGRLNTQYF	1	0
EM83	AIM	CCR5	CASSPGTGGR_TNEKLFF	4	0
EM83	AIM	CCR5	CASSPGTGYSNQPQYF	4	0
EM83	AIM	CCR5	CASSPGVGGGNEKLFF	32	5
EM83	AIM	CCR5	CASSPKLGGVSTAQLFF	1	0
EM83	AIM	CCR5	CASSPLGAQEETQYF	1	1
EM83	AIM	CCR5	CASSPLGGGNSPLYF	1	0
EM83	AIM	CCR5	CASSPLGGVNSPLYF	1	0
EM83	AIM	CCR5	CASSPLPGTGNEKLFF	1	0
EM83	AIM	CCR5	CASSPLSGQNYDYTF	7	0
EM83	AIM	CCR5	CASSPLSGQNYDYTFGSGTKLTVVEAARF_SGPGRLCSGNTVYF	6	0
EM83	AIM	CCR5	CASSPNNRQGTEAFF	16	0
EM83	AIM	CCR5	CASSPNPMDRDYTF	15	0
EM83	AIM	CCR5	CASSPPERKLYEQYF	1	0
EM83	AIM	CCR5	CASSPPERKRYEQYF	1	0
EM83	AIM	CCR5	CASSPPGRKLDEQYF	3	0
EM83	AIM	CCR5	CASSPPGRKLNEQYF	1	0
EM83	AIM	CCR5	CASSPPGRKLYEQCF	1	0
EM83	AIM	CCR5	CASSPPGRKLYEQYF	74	8
EM83	AIM	CCR5	CASSPPGRKRYEQYF	11	3
EM83	AIM	CCR5	CASSPPLGLTDPQYF	3	0
EM83	AIM	CCR5	CASSPPPGNQPQYF	93	11
EM83	AIM	CCR5	CASSPPPRNTEAFF	1	0
EM83	AIM	CCR5	CASSPPQGGNEQFF	10	0
EM83	AIM	CCR5	CASSPPTGGGTDPQYF	5	0
EM83	AIM	CCR5	CASSPQGGWDQPQYF	1	0
EM83	AIM	CCR5	CASSPQPGAATEAFF	2	0
EM83	AIM	CCR5	CASSPQPGNSYEQYF	50	15
EM83	AIM	CCR5	CASSPQSGFSGNTVYF	1	0
EM83	AIM	CCR5	CASSPRALGGRETEAFF	3	0
EM83	AIM	CCR5	CASSPRCDNQPQYF	2	0
EM83	AIM	CCR5	CASSPRDSAYEQYF	2	0
EM83	AIM	CCR5	CASSPREDPQYF	17	1
EM83	AIM	CCR5	CASSPRFDNQPQYF	13	2
EM83	AIM	CCR5	CASSPRGEKLFF	2	0
EM83	AIM	CCR5	CASSPRGGAYNSPLYF	9	2
EM83	AIM	CCR5	CASSPRGGKYF	2	0
EM83	AIM	CCR5	CASSPRGQNTQYF	2	0
EM83	AIM	CCR5	CASSPRLEPDPQYF	1	0
EM83	AIM	CCR5	CASSPRLGGLENTQYF	18	0
EM83	AIM	CCR5	CASSPRLGGTFFGGASVLTF	3	0
EM83	AIM	CCR5	CASSPRQDYNSPLYF	6	0
EM83	AIM	CCR5	CASSPRQGDQPQYF	2	0
EM83	AIM	CCR5	CASSPRQGGNTEAFF	5	0
EM83	AIM	CCR5	CASSPRRGGSYGEQFF	2	0
EM83	AIM	CCR5	CASSPRRRRYILNNSPLYF	1	0
EM83	AIM	CCR5	CASSPRTGGSLNTQYF	2	0
EM83	AIM	CCR5	CASSPRTGGSRNTQYF	1	0
EM83	AIM	CCR5	CASSPRWGKYF	1	0
EM83	AIM	CCR5	CASSPSDLSGASVLTF	10	3
EM83	AIM	CCR5	CASSPSFTGGRDPQYF	1	0
EM83	AIM	CCR5	CASSPSGRDDYTF	4	0
EM83	AIM	CCR5	CASSPSGREALKLFF	1	0
EM83	AIM	CCR5	CASSPSGRGGAEAFF	1	0
EM83	AIM	CCR5	CASSPSGRGGTEAFF	109	3
EM83	AIM	CCR5	CASSPSGRGGTEAFFGQGTRLTVVEAARF_SGPGRLCSGNTVYF	4	0
EM83	AIM	CCR5	CASSPSGRGGTEAFFGQGTRLTVVEAARF_SGPGRLCSGNTVYL	1	0
EM83	AIM	CCR5	CASSPSRVNTEAFF	1	0
EM83	AIM	CCR5	CASSPSTGTTYEQYF	1	0
EM83	AIM	CCR5	CASSPTDYGEQFF	49	15
EM83	AIM	CCR5	CASSPTGGSSGTQYF	1	0
EM83	AIM	CCR5	CASSPTNTHQPQYF	1	0
EM83	AIM	CCR5	CASSPTTGSSGQPQYF	3	0
EM83	AIM	CCR5	CASSPYAGRGSPLYF	3	0
EM83	AIM	CCR5	CASSQAGQGGTDPQYF	5	0
EM83	AIM	CCR5	CASSQAGTGSEQYF	1	0
EM83	AIM	CCR5	CASSQAGTSPLYF	2	0
EM83	AIM	CCR5	CASSQAQGGSPLYF	6	0
EM83	AIM	CCR5	CASSQASGWDEKLFF	1	0
EM83	AIM	CCR5	CASSQATRGYDYTF	2	0
EM83	AIM	CCR5	CASSQAYGGSVRETQYF	1	0
EM83	AIM	CCR5	CASSQCSGNTVYF	1	0
EM83	AIM	CCR5	CASSQDAYEQYF	1	0
EM83	AIM	CCR5	CASSQDEQGDDYTF	3	1
EM83	AIM	CCR5	CASSQDEQGHDYTF	1	0
EM83	AIM	CCR5	CASSQDEQGYDHTF	1	0
EM83	AIM	CCR5	CASSQDEQGYDYTF	113	19
EM83	AIM	CCR5	CASSQDEQVYDYTF	1	0
EM83	AIM	CCR5	CASSQDERGYDYTF	1	0
EM83	AIM	CCR5	CASSQDFGGTTEAFF	5	0
EM83	AIM	CCR5	CASSQDGCSSYDYTF	1	0
EM83	AIM	CCR5	CASSQDGFSSYDYTF	3	0
EM83	AIM	CCR5	CASSQDGFYEQYF	1	0
EM83	AIM	CCR5	CASSQDGGDNEKLFF	9	0
EM83	AIM	CCR5	CASSQDHEEQNTQYF	1	0
EM83	AIM	CCR5	CASSQDHYGEQFF	2	0
EM83	AIM	CCR5	CASSQDLAGGGNTVYF	12	0
EM83	AIM	CCR5	CASSQDLKGTNEKLFF	5	0
EM83	AIM	CCR5	CASSQDLRQTDPQYF	1	1
EM83	AIM	CCR5	CASSQDMTKNTQYF	4	0
EM83	AIM	CCR5	CASSQDNNEKLFF	1	0
EM83	AIM	CCR5	CASSQDPGGNSPLYF	2	0
EM83	AIM	CCR5	CASSQDPGTTEKLFF	8	0
EM83	AIM	CCR5	CASSQDPQGSPLYF	3	0
EM83	AIM	CCR5	CASSQDQRQGNEKLFF	2	0
EM83	AIM	CCR5	CASSQDRAGASVLTF	1	0
EM83	AIM	CCR5	CASSQDRDPQNTQYF	3	0
EM83	AIM	CCR5	CASSQDRLGQKQYF	5	0
EM83	AIM	CCR5	CASSQDRTKNTQYF	1	0
EM83	AIM	CCR5	CASSQDR_GQKQYF	1	0
EM83	AIM	CCR5	CASSQDSGGNTQYF	3	0
EM83	AIM	CCR5	CASSQDSGGQTQYF	2	0
EM83	AIM	CCR5	CASSQDVSSYNSPLYF	8	1
EM83	AIM	CCR5	CASSQEGGRADPQYF	1	0
EM83	AIM	CCR5	CASSQEGQGQNTQYF	1	0
EM83	AIM	CCR5	CASSQEGSGVYTQYF	1	0
EM83	AIM	CCR5	CASSQEGYAAQLFF	5	0
EM83	AIM	CCR5	CASSQEIENTQYF	1	0
EM83	AIM	CCR5	CASSQEMDSPLYF	3	0
EM83	AIM	CCR5	CASSQENWSYEQYF	1	0
EM83	AIM	CCR5	CASSQERGAQEKLFF	2	0
EM83	AIM	CCR5	CASSQERGQGGSPLYF	1	0
EM83	AIM	CCR5	CASSQERQGMGEKLFF	7	0
EM83	AIM	CCR5	CASSQETANNSPLYF	1	0
EM83	AIM	CCR5	CASSQETGASVLTF	7	0
EM83	AIM	CCR5	CASSQETNTAQLFF	1	0
EM83	AIM	CCR5	CASSQEVLGEDPQYF	1	0
EM83	AIM	CCR5	CASSQEWGSQNTQYF	13	0
EM83	AIM	CCR5	CASSQEWNQNTQYF	2	0
EM83	AIM	CCR5	CASSQEYPISEKLFF	2	0
EM83	AIM	CCR5	CASSQFGQGDQNTQYF	1	0
EM83	AIM	CCR5	CASSQFRGADNEKLFF	3	0
EM83	AIM	CCR5	CASSQFSGNTVYF	4	0
EM83	AIM	CCR5	CASSQFTGVSEKLFF	1	0
EM83	AIM	CCR5	CASSQGDWGYQETQYF	2	0
EM83	AIM	CCR5	CASSQGELGGALGQNTQYF	1	0
EM83	AIM	CCR5	CASSQGELGGAWGQNTQYF	1	0
EM83	AIM	CCR5	CASSQGGAGNEQFF	1	0
EM83	AIM	CCR5	CASSQGGGLSNQPQYF	4	0
EM83	AIM	CCR5	CASSQGGGVSQNTQYF	1	0
EM83	AIM	CCR5	CASSQGGLDEKLFF	74	0
EM83	AIM	CCR5	CASSQGGLD_KLFF	1	0
EM83	AIM	CCR5	CASSQGGPMNYDYTF	1	0
EM83	AIM	CCR5	CASSQGGRGDYTF	1	0
EM83	AIM	CCR5	CASSQGGRGDYTL	1	0
EM83	AIM	CCR5	CASSQGGSRGHEKLFF	5	0
EM83	AIM	CCR5	CASSQGGTAQLFF	2	0
EM83	AIM	CCR5	CASSQGGTQYF	4	0
EM83	AIM	CCR5	CASSQGLFSPVRVAYTF	3	0
EM83	AIM	CCR5	CASSQGLGGAGQETQYF	3	0
EM83	AIM	CCR5	CASSQGLGGGTETQYF	2	0
EM83	AIM	CCR5	CASSQGLGGNQNTQYF	3	0
EM83	AIM	CCR5	CASSQGLPGPQYF	1	0
EM83	AIM	CCR5	CASSQGLTQTPNPNTAQLFF	3	0
EM83	AIM	CCR5	CASSQGPGEGNQPQYF	1	0
EM83	AIM	CCR5	CASSQGQGANYDYTF	1	0
EM83	AIM	CCR5	CASSQGQGEAFF	1	0
EM83	AIM	CCR5	CASSQGREATAQLFF	2	0
EM83	AIM	CCR5	CASSQGRQEYDPQYF	6	0
EM83	AIM	CCR5	CASSQGSDSNQPQYF	17	4
EM83	AIM	CCR5	CASSQGSENTQYF	1	0
EM83	AIM	CCR5	CASSQGTGESPLYF	3	0
EM83	AIM	CCR5	CASSQGTGHGNSPLYF	6	0
EM83	AIM	CCR5	CASSQGTGQGNSPLYF	4	0
EM83	AIM	CCR5	CASSQGTGTYEQYF	4	0
EM83	AIM	CCR5	CASSQGTVNEKLFF	2	0
EM83	AIM	CCR5	CASSQGVGQGEKKLFF	4	0
EM83	AIM	CCR5	CASSQGYDQPQYF	2	0
EM83	AIM	CCR5	CASSQKDERQPQYF	36	0
EM83	AIM	CCR5	CASSQKNFSGFGQGGREQFF	1	4
EM83	AIM	CCR5	CASSQKTPGLDCGTAQLFF	1	0
EM83	AIM	CCR5	CASSQLGAPPGPQYF	1	0
EM83	AIM	CCR5	CASSQLGRVKRDYTF	4	0
EM83	AIM	CCR5	CASSQLGRVKRDYTFGSGTKLTVVEAARF_SGPGRLCSGNTVYF	1	0
EM83	AIM	CCR5	CASSQLVSGGTDPQYF	1	0
EM83	AIM	CCR5	CASSQLWGNEQYF	1	0
EM83	AIM	CCR5	CASSQMTGNQPQYF	7	0
EM83	AIM	CCR5	CASSQNLDRGDTQYF	2	0
EM83	AIM	CCR5	CASSQNRDYDYTF	1	0
EM83	AIM	CCR5	CASSQNTGTLNRGEQFF	3	0
EM83	AIM	CCR5	CASSQNWGDPQYF	2	0
EM83	AIM	CCR5	CASSQNYDYTF	1	0
EM83	AIM	CCR5	CASSQPAGTAYEQYF	2	0
EM83	AIM	CCR5	CASSQPTGGLSNTAQLFF	8	0
EM83	AIM	CCR5	CASSQQGGASEQFF	150	14
EM83	AIM	CCR5	CASSQQGGASEQFL	1	0
EM83	AIM	CCR5	CASSQQGGASEQYF	2	0
EM83	AIM	CCR5	CASSQQGGESEQFF	1	0
EM83	AIM	CCR5	CASSQQGGVSEQFF	1	0
EM83	AIM	CCR5	CASSQQLGGARRQFF	2	0
EM83	AIM	CCR5	CASSQQNTQYF	3	0
EM83	AIM	CCR5	CASSQRGFATGTENTQYF	2	0
EM83	AIM	CCR5	CASSQRQGNTDPKYF	1	0
EM83	AIM	CCR5	CASSQRQGNTDPQYF	25	0
EM83	AIM	CCR5	CASSQRQGRDYTF	2	0
EM83	AIM	CCR5	CASSQRTGQLNTAQLFF	5	1
EM83	AIM	CCR5	CASSQSDRGYSPLYF	5	0
EM83	AIM	CCR5	CASSQSDWGGAQLFF	1	0
EM83	AIM	CCR5	CASSQSGYWGEDGTQNTQYF	7	0
EM83	AIM	CCR5	CASSQSGYWGEDVTQNTQYF	30	1
EM83	AIM	CCR5	CASSQSIARTPEAFF	6	0
EM83	AIM	CCR5	CASSQSIARTPEAFFGQGTRLTVVEAARF_SGPGRLCSGNTVYF	2	0
EM83	AIM	CCR5	CASSQSLGGTAQLFF	1	0
EM83	AIM	CCR5	CASSQSLIGRARRNEKLFF	1	0
EM83	AIM	CCR5	CASSQSLPNSGASVLTF	4	0
EM83	AIM	CCR5	CASSQSMGGEKLFF	10	0
EM83	AIM	CCR5	CASSQSRDKNTEAFF	4	0
EM83	AIM	CCR5	CASSQSRPGTDPQYF	2	0
EM83	AIM	CCR5	CASSQSRQAKNNSPLYF	1	0
EM83	AIM	CCR5	CASSQSRRGADNSPLYF	22	2
EM83	AIM	CCR5	CASSQSSQDEKLFF	1	0
EM83	AIM	CCR5	CASSQSSRDGEKLFF	31	0
EM83	AIM	CCR5	CASSQSSWGGTQYF	3	0
EM83	AIM	CCR5	CASSQTGISDPQYF	3	0
EM83	AIM	CCR5	CASSQTGSSDPQYF	1	0
EM83	AIM	CCR5	CASSQTGVHEKLFF	3	0
EM83	AIM	CCR5	CASSQVEETQYF	1	0
EM83	AIM	CCR5	CASSQVFPFPGEQFF	3	0
EM83	AIM	CCR5	CASSQVGDTAQLFF	3	0
EM83	AIM	CCR5	CASSQVGRGDYTF	4	0
EM83	AIM	CCR5	CASSQVGTGGPEAFF	2	0
EM83	AIM	CCR5	CASSQVGTGVPEAFF	15	0
EM83	AIM	CCR5	CASSQVGVSDPQYF	2	0
EM83	AIM	CCR5	CASSQVLEGRQPQYF	1	0
EM83	AIM	CCR5	CASSQVPGRNYDYTF	7	0
EM83	AIM	CCR5	CASSQVQGNSQPQYF	10	0
EM83	AIM	CCR5	CASSQVRRGAEAFF	145	0
EM83	AIM	CCR5	CASSQVSGIGAFF	5	0
EM83	AIM	CCR5	CASSQVVDTAQLFF	1	0
EM83	AIM	CCR5	CASSQVWGHSQNTQYF	1	0
EM83	AIM	CCR5	CASSQVYDPPQYF	1	0
EM83	AIM	CCR5	CASSQVYDQPQYF	46	0
EM83	AIM	CCR5	CASSQVYDQSQYF	4	0
EM83	AIM	CCR5	CASSQWGQAKGSPLYF	1	0
EM83	AIM	CCR5	CASSQWGTGRTEAFF	10	5
EM83	AIM	CCR5	CASSQYG_RKNTQYF	1	0
EM83	AIM	CCR5	CASSQYLDRGQPQYF	3	0
EM83	AIM	CCR5	CASSQYNEQFF	1	0
EM83	AIM	CCR5	CASSQYREGNQPQYF	8	0
EM83	AIM	CCR5	CASSQYRGARTEAFF	6	0
EM83	AIM	CCR5	CASSQYSGISEKLFF	6	0
EM83	AIM	CCR5	CASSRAWGEKDEQFF	2	0
EM83	AIM	CCR5	CASSRDIGETQYF	1	0
EM83	AIM	CCR5	CASSRDRAGNTVYF	2	0
EM83	AIM	CCR5	CASSRDRDQPQYF	3	0
EM83	AIM	CCR5	CASSRDRETGEKLFF	5	2
EM83	AIM	CCR5	CASSRDRETSEKLFF	11	1
EM83	AIM	CCR5	CASSRDRGAEAFF	4	0
EM83	AIM	CCR5	CASSRDRGDEKLFF	3	2
EM83	AIM	CCR5	CASSRDRGSITGNTVYF	6	0
EM83	AIM	CCR5	CASSRDRGSRTGNTVYF	1	0
EM83	AIM	CCR5	CASSRDRGVGDYTF	3	0
EM83	AIM	CCR5	CASSRDRLASDPQYF	1	0
EM83	AIM	CCR5	CASSRDRRASDPQYF	1	0
EM83	AIM	CCR5	CASSRDSSNEKLFF	1	0
EM83	AIM	CCR5	CASSRDVNQPQYF	1	0
EM83	AIM	CCR5	CASSREGEQYF	1	0
EM83	AIM	CCR5	CASSREGLISGASVLTF	2	0
EM83	AIM	CCR5	CASSREGRGETQYF	4	0
EM83	AIM	CCR5	CASSREQGSNEKLFF	9	0
EM83	AIM	CCR5	CASSREQRSNENLFF	1	0
EM83	AIM	CCR5	CASSRERRLGSSYEQYF	1	0
EM83	AIM	CCR5	CASSRGDTAQLFF	1	0
EM83	AIM	CCR5	CASSRGGDGDPQYF	4	0
EM83	AIM	CCR5	CASSRGGDVDPQYF	22	0
EM83	AIM	CCR5	CASSRGLKRETQYF	1	0
EM83	AIM	CCR5	CASSRGLNYDYTF	9	0
EM83	AIM	CCR5	CASSRGMGAGETQYF	1	0
EM83	AIM	CCR5	CASSRGPGGYPQYF	1	0
EM83	AIM	CCR5	CASSRGQGGASPLYF	1	0
EM83	AIM	CCR5	CASSRGQGQEDYTF	2	0
EM83	AIM	CCR5	CASSRGQGVTEKLFF	1	0
EM83	AIM	CCR5	CASSRGRGANTEAFF	1	0
EM83	AIM	CCR5	CASSRGSSYEQYF	4	0
EM83	AIM	CCR5	CASSRGTGRETQYF	2	0
EM83	AIM	CCR5	CASSRGTGYDYTF	1	0
EM83	AIM	CCR5	CASSRGTVYEKLFF	1	0
EM83	AIM	CCR5	CASSRGWAEAFF	1	0
EM83	AIM	CCR5	CASSRKGGDEKLFF	62	5
EM83	AIM	CCR5	CASSRLEYGEQFF	3	0
EM83	AIM	CCR5	CASSRLRGYEQYF	2	0
EM83	AIM	CCR5	CASSRNTGGQNTQYF	1	0
EM83	AIM	CCR5	CASSRNWGQETQYF	1	0
EM83	AIM	CCR5	CASSRPGPTEAFF	9	0
EM83	AIM	CCR5	CASSRPGQGGDDYTF	29	0
EM83	AIM	CCR5	CASSRPPEGYDYTF	1	0
EM83	AIM	CCR5	CASSRQDNQPQYF	56	0
EM83	AIM	CCR5	CASSRQFGNTVYF	4	0
EM83	AIM	CCR5	CASSRQGTSQPKYF	1	0
EM83	AIM	CCR5	CASSRQGYDYTF	1	0
EM83	AIM	CCR5	CASSRQMGGTATDEQYF	1	0
EM83	AIM	CCR5	CASSRQMGGTATYEQYF	16	3
EM83	AIM	CCR5	CASSRQTGGGKLFF	4	0
EM83	AIM	CCR5	CASSRQVTSQPQYF	1	0
EM83	AIM	CCR5	CASSRRDVTDPQYF	2	0
EM83	AIM	CCR5	CASSRREGGANPNTVYF	1	0
EM83	AIM	CCR5	CASSRREGVANPNTVYF	1	0
EM83	AIM	CCR5	CASSRRGGAYNSPLFF	1	0
EM83	AIM	CCR5	CASSRRRYEQYF	1	0
EM83	AIM	CCR5	CASSRSQGGRLGGAPHEQYF	1	0
EM83	AIM	CCR5	CASSRSRDTEAFF	7	0
EM83	AIM	CCR5	CASSRTEGNTVYF	1	0
EM83	AIM	CCR5	CASSRTGDQYF	1	0
EM83	AIM	CCR5	CASSRTGPNEKLFF	2	0
EM83	AIM	CCR5	CASSRTGTAGETQYF	4	0
EM83	AIM	CCR5	CASSRTGVETQYF	3	0
EM83	AIM	CCR5	CASSRTQTGGHEQYF	2	0
EM83	AIM	CCR5	CASSRTRDQYF	15	0
EM83	AIM	CCR5	CASSRVGGNQPQYF	6	0
EM83	AIM	CCR5	CASSRVGRSETQYF	15	0
EM83	AIM	CCR5	CASSRVTGYDYTF	5	0
EM83	AIM	CCR5	CASSRWEYGEQFF	1	0
EM83	AIM	CCR5	CASSRWGEDTDPQYF	1	0
EM83	AIM	CCR5	CASSSAGQGYDYTF	2	0
EM83	AIM	CCR5	CASSSAGRGEKLFF	4	0
EM83	AIM	CCR5	CASSSDGRSTEAFF	22	0
EM83	AIM	CCR5	CASSSETGIGTEAFF	2	0
EM83	AIM	CCR5	CASSSFLGGASTTKQYF	1	0
EM83	AIM	CCR5	CASSSFNEQFF	1	0
EM83	AIM	CCR5	CASSSGAGAIQNTQYF	1	0
EM83	AIM	CCR5	CASSSGGANEKLFF	6	0
EM83	AIM	CCR5	CASSSGGGYSNQPQYF	1	0
EM83	AIM	CCR5	CASSSGGLNEKLFF	8	1
EM83	AIM	CCR5	CASSSGLGGANKGEQFF	2	0
EM83	AIM	CCR5	CASSSGQGGDGNTVFF	1	0
EM83	AIM	CCR5	CASSSGQGNTQYF	6	0
EM83	AIM	CCR5	CASSSGRGEQYF	1	2
EM83	AIM	CCR5	CASSSGTEPSQNTQYF	1	0
EM83	AIM	CCR5	CASSSGTGDTQYF	1	0
EM83	AIM	CCR5	CASSSHGRSTEAFF	1	0
EM83	AIM	CCR5	CASSSHYRGANEKLFF	7	0
EM83	AIM	CCR5	CASSSIGQGHDYTF	7	0
EM83	AIM	CCR5	CASSSLETGNTVYF	1	0
EM83	AIM	CCR5	CASSSLVGGNRGEQFF	2	0
EM83	AIM	CCR5	CASSSMRGGTEAFF	4	0
EM83	AIM	CCR5	CASSSNRASDAQLFF	1	0
EM83	AIM	CCR5	CASSSPDEKLFF	5	0
EM83	AIM	CCR5	CASSSPDRGNTEAFF	6	0
EM83	AIM	CCR5	CASSSPPPGGYDYTFGSGTKLTVVEAARF_SGPGRLCSGNTVYF	2	0
EM83	AIM	CCR5	CASSSPSGASVLTF	4	0
EM83	AIM	CCR5	CASSSQASGASVLTF	3	0
EM83	AIM	CCR5	CASSSQGTNEKLFF	9	0
EM83	AIM	CCR5	CASSSQLGQGETQYF	3	2
EM83	AIM	CCR5	CASSSQNTQYF	1	0
EM83	AIM	CCR5	CASSSQQGSTEAFF	12	0
EM83	AIM	CCR5	CASSSRDGKNYDYTF	9	0
EM83	AIM	CCR5	CASSSRFENPQYF	1	0
EM83	AIM	CCR5	CASSSRGPSYGEQFF	1	0
EM83	AIM	CCR5	CASSSRGQGQETQYF	1	0
EM83	AIM	CCR5	CASSSRGSTDPQYF	1	0
EM83	AIM	CCR5	CASSSRGVGETQYF	1	0
EM83	AIM	CCR5	CASSSRGWETQYF	1	0
EM83	AIM	CCR5	CASSSRNSGNTVYF	7	0
EM83	AIM	CCR5	CASSSRQAANYDYTF	1	0
EM83	AIM	CCR5	CASSSRTDNYDYTF	1	0
EM83	AIM	CCR5	CASSSRTGGSWTDPQYF	1	0
EM83	AIM	CCR5	CASSSRTGTNEKLFF	3	0
EM83	AIM	CCR5	CASSSSGLSSLFF	3	0
EM83	AIM	CCR5	CASSSSGQRADYTF	4	0
EM83	AIM	CCR5	CASSSSGTGRVAQLFF	3	0
EM83	AIM	CCR5	CASSSSLTGSSQNTQYF	1	0
EM83	AIM	CCR5	CASSSSRGEQFF	1	0
EM83	AIM	CCR5	CASSSTDWGSQNTQYF	3	0
EM83	AIM	CCR5	CASSSTGGHQPQYF	1	0
EM83	AIM	CCR5	CASSSTGGNDDYTF	2	0
EM83	AIM	CCR5	CASSSTGGNYDYT?	1	0
EM83	AIM	CCR5	CASSSTGGNYDYTF	34	23
EM83	AIM	CCR5	CASSSTGGRNTQYF	1	0
EM83	AIM	CCR5	CASSSTGGYLYGEQFF	3	0
EM83	AIM	CCR5	CASSSTGRDYNSPLYF	5	0
EM83	AIM	CCR5	CASSSTGRGAQYF	3	0
EM83	AIM	CCR5	CASSSTGVTDPQYF	2	0
EM83	AIM	CCR5	CASSSTSYEQYF	1	0
EM83	AIM	CCR5	CASSSTTDNYDYTF	3	0
EM83	AIM	CCR5	CASSSTTIYDYTF	5	0
EM83	AIM	CCR5	CASSSVGGGIQNEQFF	1	0
EM83	AIM	CCR5	CASSSWEGDSVLTF	3	0
EM83	AIM	CCR5	CASSSYAGGADPQYF	1	0
EM83	AIM	CCR5	CASSSYGGSTDPQYF	5	0
EM83	AIM	CCR5	CASSSYRGWEQYF	2	0
EM83	AIM	CCR5	CASSTAPGQGTDPQYF	1	0
EM83	AIM	CCR5	CASSTETGSTDPQYF	1	0
EM83	AIM	CCR5	CASSTGGGQQNTQYF	1	0
EM83	AIM	CCR5	CASSTGGGTAQLFF	9	0
EM83	AIM	CCR5	CASSTGGTGGDYTF	2	0
EM83	AIM	CCR5	CASSTGQGGNQPQYF	1	0
EM83	AIM	CCR5	CASSTGQVGNQPQYF	6	0
EM83	AIM	CCR5	CASSTGTGNQNTQYF	3	0
EM83	AIM	CCR5	CASSTGTGYDPQYF	11	0
EM83	AIM	CCR5	CASSTGVETEAFF	5	0
EM83	AIM	CCR5	CASSTKTGLGETQYF	1	0
EM83	AIM	CCR5	CASSTMTGIGNEQFF	1	0
EM83	AIM	CCR5	CASSTPDYNSPLYF	6	0
EM83	AIM	CCR5	CASSTQGGGNSPLYF	2	0
EM83	AIM	CCR5	CASSTRGVTYEQYF	1	0
EM83	AIM	CCR5	CASSTRSSGASVLTF	2	0
EM83	AIM	CCR5	CASSTRTADPQYF	2	0
EM83	AIM	CCR5	CASSTRTGCEPQYF	1	0
EM83	AIM	CCR5	CASSTRTGFEPQYF	11	0
EM83	AIM	CCR5	CASSTRTGLYDYTF	33	0
EM83	AIM	CCR5	CASSTRTGYEKLFF	2	0
EM83	AIM	CCR5	CASSTRTG_YDYTF	5	0
EM83	AIM	CCR5	CASSTRTRNYEQYF	7	0
EM83	AIM	CCR5	CASSTTYDYTF	3	0
EM83	AIM	CCR5	CASSTTYYGEQFF	7	5
EM83	AIM	CCR5	CASSVAGGDTAQLFF	1	0
EM83	AIM	CCR5	CASSVDGTSGNTVYF	1	0
EM83	AIM	CCR5	CASSVDLNTEAFF	2	0
EM83	AIM	CCR5	CASSVENSGNTVYF	2	0
EM83	AIM	CCR5	CASSVEPRANEKLFF	1	0
EM83	AIM	CCR5	CASSVGGGYGEQFF	1	0
EM83	AIM	CCR5	CASSVGGSGGTQYF	2	0
EM83	AIM	CCR5	CASSVGHVEGNTQYF	1	0
EM83	AIM	CCR5	CASSVGRQEWDIGTQYF	1	0
EM83	AIM	CCR5	CASSVGTGSYSPLYF	1	0
EM83	AIM	CCR5	CASSVIPGGRNTAQLFF	3	0
EM83	AIM	CCR5	CASSVKGIQNTQYF	3	0
EM83	AIM	CCR5	CASSVLTGAGNTVYF	2	0
EM83	AIM	CCR5	CASSVMETQYF	1	0
EM83	AIM	CCR5	CASSVQGTNEKLFF	7	0
EM83	AIM	CCR5	CASSVQHTDPQYF	1	0
EM83	AIM	CCR5	CASSVRQGGTAQLFF	1	0
EM83	AIM	CCR5	CASSVRQGNTDPQYF	1	0
EM83	AIM	CCR5	CASSVRQGSSPLYF	13	6
EM83	AIM	CCR5	CASSVSLGQGGDPQYF	2	0
EM83	AIM	CCR5	CASSVTEAFF	5	0
EM83	AIM	CCR5	CASSVTEQFF	2	0
EM83	AIM	CCR5	CASSVTGGSRADPQYF	1	0
EM83	AIM	CCR5	CASSVTLGLETQYF	15	0
EM83	AIM	CCR5	CASSVTLGRETQYF	1	0
EM83	AIM	CCR5	CASSVTRGLETQYF	6	0
EM83	AIM	CCR5	CASSVVPDQPQYF	8	0
EM83	AIM	CCR5	CASSVWGDVTAQLFF	2	0
EM83	AIM	CCR5	CASSWDRAERGDPQYF	2	0
EM83	AIM	CCR5	CASSWGGGEQFF	1	0
EM83	AIM	CCR5	CASSWGGGSTSPLYF	5	1
EM83	AIM	CCR5	CASSWGGIETQYF	1	0
EM83	AIM	CCR5	CASSWGSGSYDYTF	10	0
EM83	AIM	CCR5	CASSWGTGGLDYTF	3	0
EM83	AIM	CCR5	CASSWGVGEQFF	2	0
EM83	AIM	CCR5	CASSWNSAETQYF	1	0
EM83	AIM	CCR5	CASSWVSSQNTQYF	1	0
EM83	AIM	CCR5	CASSYDREPNTEAFF	1	0
EM83	AIM	CCR5	CASSYDVNYDYTF	5	0
EM83	AIM	CCR5	CASSYFGRQGETEAFF	20	0
EM83	AIM	CCR5	CASSYGAGSEKLFF	3	0
EM83	AIM	CCR5	CASSYGAVMEKLFF	1	0
EM83	AIM	CCR5	CASSYGGASEKLFF	1	0
EM83	AIM	CCR5	CASSYGGTSEKLFF	8	0
EM83	AIM	CCR5	CASSYGQGSEKLFF	4	0
EM83	AIM	CCR5	CASSYGRGADPQYF	2	0
EM83	AIM	CCR5	CASSYGRGPDPQYF	1	1
EM83	AIM	CCR5	CASSYGSGMEKLF?	1	0
EM83	AIM	CCR5	CASSYGSGMEKLFF	222	0
EM83	AIM	CCR5	CASSYGSGMEKLFL	1	0
EM83	AIM	CCR5	CASSYGSGREKLFF	31	1
EM83	AIM	CCR5	CASSYGSLDEQYF	1	0
EM83	AIM	CCR5	CASSYGTELGEQYF	22	16
EM83	AIM	CCR5	CASSYGTERGEQYF	7	1
EM83	AIM	CCR5	CASSYGTGNNEQFF	21	0
EM83	AIM	CCR5	CASSYGTWNNEQFF	1	0
EM83	AIM	CCR5	CASSYKAHTDPQYF	2	1
EM83	AIM	CCR5	CASSYKAYTDPQYF	1	1
EM83	AIM	CCR5	CASSYKGGGYDYTF	1	0
EM83	AIM	CCR5	CASSYLGTRDYSF	1	0
EM83	AIM	CCR5	CASSYPNRGDYTF	5	0
EM83	AIM	CCR5	CASSYPSRDRGYTF	1	0
EM83	AIM	CCR5	CASSYQDSGNTVYF	1	0
EM83	AIM	CCR5	CASSYRDQRDYTF	8	1
EM83	AIM	CCR5	CASSYRDVNQPQYF	10	0
EM83	AIM	CCR5	CASSYRGAAEAFF	6	0
EM83	AIM	CCR5	CASSYRGGSPLYF	31	1
EM83	AIM	CCR5	CASSYRTLNTDPQYF	1	0
EM83	AIM	CCR5	CASSYSIAGGREKLF?	1	0
EM83	AIM	CCR5	CASSYSIAGGREKLFF	33	2
EM83	AIM	CCR5	CASSYSIAGGR_KLFF	1	0
EM83	AIM	CCR5	CASSYSSEKLFF	68	0
EM83	AIM	CCR5	CASSYSSGNTVYF	5	0
EM83	AIM	CCR5	CASSYTSGNTVYF	6	0
EM83	AIM	CCR5	CASSYWGAPNEKLFF	2	0
EM83	AIM	CCR5	CASSYWGDGYEQYF	1	0
EM83	AIM	CCR5	CASS_AGNTAQLFF	1	0
EM83	AIM	CCR5	CASS_GLDTEVFF	1	0
EM83	AIM	CCR5	CASTARATEAFF	1	0
EM83	AIM	CCR5	CASTDSGGNTVYF	2	0
EM83	AIM	CCR5	CASTEANTDPQYF	1	0
EM83	AIM	CCR5	CASTEASTDPQYF	1	0
EM83	AIM	CCR5	CASTEGWGDYTF	2	0
EM83	AIM	CCR5	CASTGGAGNTVYF	1	0
EM83	AIM	CCR5	CASTGNQNTQYF	2	0
EM83	AIM	CCR5	CASTGQENSPLYF	7	0
EM83	AIM	CCR5	CASTHGLGGADPQYF	1	0
EM83	AIM	CCR5	CASTIPGQNTQYF	1	0
EM83	AIM	CCR5	CASTLPAGEGEKLFF	2	0
EM83	AIM	CCR5	CASTLTGGTANSPLYF	4	0
EM83	AIM	CCR5	CASTNNWDLDEQYF	1	0
EM83	AIM	CCR5	CASTPAGGSNQPQYF	6	0
EM83	AIM	CCR5	CASTPDRGRYDYTF	2	0
EM83	AIM	CCR5	CASTPDRTEYEKLFF	1	0
EM83	AIM	CCR5	CASTPELGIYEQYF	1	0
EM83	AIM	CCR5	CASTPGGTNTQYF	1	0
EM83	AIM	CCR5	CASTPGLGADTQYF	1	0
EM83	AIM	CCR5	CASTPGQGLNSPLYF	5	0
EM83	AIM	CCR5	CASTPGRTEYEKLFC	1	0
EM83	AIM	CCR5	CASTPGRTEYEKLFF	84	119
EM83	AIM	CCR5	CASTPGRTEY_KLFF	1	0
EM83	AIM	CCR5	CASTPGTGDETQYF	25	7
EM83	AIM	CCR5	CASTPGVTNTQYF	7	0
EM83	AIM	CCR5	CASTPIRGADEKLFF	2	0
EM83	AIM	CCR5	CASTPLTAPWEAFF	3	0
EM83	AIM	CCR5	CASTPRGGGGANTAQLFF	6	0
EM83	AIM	CCR5	CASTPTGTGASVLTF	2	0
EM83	AIM	CCR5	CASTQGGGEKLFF	1	27
EM83	AIM	CCR5	CASTQGGVNSPLYF	2	0
EM83	AIM	CCR5	CASTQGINQNTQYF	11	0
EM83	AIM	CCR5	CASTQKTGGGYGEQFF	7	0
EM83	AIM	CCR5	CASTQNSKGTQYF	14	2
EM83	AIM	CCR5	CASTRDNHYGEQFF	1	0
EM83	AIM	CCR5	CASTRDRETDEKLFF	1	0
EM83	AIM	CCR5	CASTRDRETGNTVYF	3	0
EM83	AIM	CCR5	CASTRDRETNEKLFF	193	21
EM83	AIM	CCR5	CASTRDSGNTVYF	1	0
EM83	AIM	CCR5	CASTRDWGFQETQYF	1	0
EM83	AIM	CCR5	CASTRDYGNTVYF	1	0
EM83	AIM	CCR5	CASTRGTEAFF	1	0
EM83	AIM	CCR5	CASTRRGGVTEAFF	2	0
EM83	AIM	CCR5	CASTRSGENTAQLFF	3	0
EM83	AIM	CCR5	CASTRSNEQFF	4	0
EM83	AIM	CCR5	CASTRTGDNEKLFF	2	0
EM83	AIM	CCR5	CASTRTGPNQPQYF	20	0
EM83	AIM	CCR5	CASTRWGEQFF	1	0
EM83	AIM	CCR5	CASTSGDDTAQLFF	1	0
EM83	AIM	CCR5	CASTSGGQPQYF	3	0
EM83	AIM	CCR5	CASTSGRGELDPQYF	1	0
EM83	AIM	CCR5	CASTSGRGERDPQYF	1	0
EM83	AIM	CCR5	CASTSTGGNYDYTF	10	7
EM83	AIM	CCR5	CASTTVPTEAFF	11	0
EM83	AIM	CCR5	CASTVGETGQPQYF	1	0
EM83	AIM	CCR5	CASTVGGGSRTNTQYF	4	0
EM83	AIM	CCR5	CASTVGGTGHPQYF	4	0
EM83	AIM	CCR5	CASTVGGTGQPQYF	30	1
EM83	AIM	CCR5	CASTVGVFEKLFF	17	0
EM83	AIM	CCR5	CASTVTGGGNSPLYF	2	3
EM83	AIM	CCR5	CASTWSGGTDPQYF	2	0
EM83	AIM	CCR5	CASVGQGSSPLYF	1	0
EM83	AIM	CCR5	CASYPGLRSQNTQYF	1	0
EM83	AIM	CCR5	CAS_YRDRVDYTF	1	0
EM83	AIM	CCR5	CATAGQGYDYTF	4	0
EM83	AIM	CCR5	CATDTTVTYEQYF	3	0
EM83	AIM	CCR5	CATDYQNTQYF	1	0
EM83	AIM	CCR5	CATEETKGIGQPQYF	1	0
EM83	AIM	CCR5	CATGKGKNQPQYF	1	0
EM83	AIM	CCR5	CATGTAGSYEQYF	1	0
EM83	AIM	CCR5	CATKDRANYDYTF	2	0
EM83	AIM	CCR5	CATKGGYTDPQYF	3	0
EM83	AIM	CCR5	CATKGLAGDPQYF	1	0
EM83	AIM	CCR5	CATKGSANEKLFF	1	0
EM83	AIM	CCR5	CATMGDLTAQLFF	2	0
EM83	AIM	CCR5	CATMGDPYEQYF	5	0
EM83	AIM	CCR5	CATNGPSDSSQNTQYF	1	0
EM83	AIM	CCR5	CATNLTEIKNTQYF	1	0
EM83	AIM	CCR5	CATRDRGRGEQFF	8	0
EM83	AIM	CCR5	CATRERQGYEKLFF	1	0
EM83	AIM	CCR5	CATRFTGGSGNTVYF	69	14
EM83	AIM	CCR5	CATRLEEKLFF	23	0
EM83	AIM	CCR5	CATRMTGTSNTQYF	1	0
EM83	AIM	CCR5	CATRQAGNTAQLFF	1	0
EM83	AIM	CCR5	CATRTGTAAEQYF	1	0
EM83	AIM	CCR5	CATRTTDSNTEAFF	3	0
EM83	AIM	CCR5	CATRVLATNEKLFF	3	0
EM83	AIM	CCR5	CATRWEEKLFF	2	0
EM83	AIM	CCR5	CATRWKGGTEAFF	5	0
EM83	AIM	CCR5	CATSAPEHSGNTVYF	7	0
EM83	AIM	CCR5	CATSAPQGSYNSPLYF	8	0
EM83	AIM	CCR5	CATSATGGRSPLYF	11	0
EM83	AIM	CCR5	CATSDAGVQPQYF	4	4
EM83	AIM	CCR5	CATSDAQGSGEKLFF	2	0
EM83	AIM	CCR5	CATSDFGQGGVQETQYF	2	0
EM83	AIM	CCR5	CATSDFGQGNQPQYF	2	0
EM83	AIM	CCR5	CATSDFGQMNYDYTF	1	0
EM83	AIM	CCR5	CATSDFLRTGNYDYTF	5	0
EM83	AIM	CCR5	CATSDFLTGGGTQYF	2	0
EM83	AIM	CCR5	CATSDFLTGVGTQYF	4	0
EM83	AIM	CCR5	CATSDFTGGALEKLFF	1	0
EM83	AIM	CCR5	CATSDGDRGYDYTF	1	0
EM83	AIM	CCR5	CATSDLGLGGDGEQFF	5	0
EM83	AIM	CCR5	CATSDLGQGSNTEAFF	2	0
EM83	AIM	CCR5	CATSDLGVGGAGASVLTF	1	0
EM83	AIM	CCR5	CATSDLPGGGANEKLFF	1	0
EM83	AIM	CCR5	CATSDLPGNGDYTF	1	0
EM83	AIM	CCR5	CATSDLRGNQPQYF	7	0
EM83	AIM	CCR5	CATSDLRQFNSGNTVYF	7	0
EM83	AIM	CCR5	CATSDLRRGTGNTVYF	3	0
EM83	AIM	CCR5	CATSDLRSGFLDEQFF	2	0
EM83	AIM	CCR5	CATSDNGLGLGEQFF	1	0
EM83	AIM	CCR5	CATSDNGLVLGEQFF	1	0
EM83	AIM	CCR5	CATSDPDIRRRDYTF	2	0
EM83	AIM	CCR5	CATSDPDSRRRDYTF	1	0
EM83	AIM	CCR5	CATSDPGQGGPNEKLFF	2	0
EM83	AIM	CCR5	CATSDPGRGAENSPLYF	1	0
EM83	AIM	CCR5	CATSDPKGGYNSPLYF	5	0
EM83	AIM	CCR5	CATSDPQGGYNSPLYF	10	0
EM83	AIM	CCR5	CATSDPQGNYNAPLYF	1	1
EM83	AIM	CCR5	CATSDPQGNYNSPLYF	114	44
EM83	AIM	CCR5	CATSDPQGNYTSPLSF	1	0
EM83	AIM	CCR5	CATSDPTGGCSYNEQFF	1	0
EM83	AIM	CCR5	CATSDRGAHSNQPQYF	6	0
EM83	AIM	CCR5	CATSDRQGPGRWGTQYF	4	0
EM83	AIM	CCR5	CATSDRVGGALNTQYF	1	0
EM83	AIM	CCR5	CATSDSGFPETQYF	6	1
EM83	AIM	CCR5	CATSDSGQGTAPLYF	5	0
EM83	AIM	CCR5	CATSDSRTGTDPQYF	4	0
EM83	AIM	CCR5	CATSDWDRETAQLFF	2	0
EM83	AIM	CCR5	CATSEASNEKLFF	1	0
EM83	AIM	CCR5	CATSEPQGSYNSPLYF	4	0
EM83	AIM	CCR5	CATSESGGRTDPQYF	1	0
EM83	AIM	CCR5	CATSETGQNTDPQYF	2	0
EM83	AIM	CCR5	CATSEWTGNDDYTF	1	0
EM83	AIM	CCR5	CATSEWTGNYDYTF	2	0
EM83	AIM	CCR5	CATSGEDSNTQYF	3	0
EM83	AIM	CCR5	CATSGEVMNTEAFF	1	0
EM83	AIM	CCR5	CATSGGTGNNAPLYF	1	0
EM83	AIM	CCR5	CATSGGTGNNSPLYF	6	0
EM83	AIM	CCR5	CATSGPQGNYDAPLFF	1	0
EM83	AIM	CCR5	CATSGQGDQPQYF	3	0
EM83	AIM	CCR5	CATSGVGKLFF	3	0
EM83	AIM	CCR5	CATSLSGGYSADPQYF	3	0
EM83	AIM	CCR5	CATSPTGVRDTVYF	1	0
EM83	AIM	CCR5	CATSQGYDQPQFF	1	0
EM83	AIM	CCR5	CATSRGVGRENTQYF	4	0
EM83	AIM	CCR5	CATSRPEKLFF	9	0
EM83	AIM	CCR5	CATSVAGDNYDYTF	5	0
EM83	AIM	CCR5	CATSVGDSGEKLFF	5	0
EM83	AIM	CCR5	CATSVGDSGYDYTF	4	0
EM83	AIM	CCR5	CATSVGDSG_KLFF	1	0
EM83	AIM	CCR5	CATSVLGGGSGASVLTF	1	0
EM83	AIM	CCR5	CATSVMGGGSGASVLTF	24	0
EM83	AIM	CCR5	CATTEQMNYDYTF	2	0
EM83	AIM	CCR5	CATTGTGRNEQYF	3	0
EM83	AIM	CCR5	CATTPGQSQNTQYF	1	0
EM83	AIM	CCR5	CATTPNRGSPQYF	1	0
EM83	AIM	CCR5	CATWGTFNTEAFF	5	0
EM83	AIM	CCR5	CAVRRSTD_TLYF	1	0
EM83	AIM	CCR5	CAWAREGGGEQFF	1	0
EM83	AIM	CCR5	CAWGASPRNEQFF	2	0
EM83	AIM	CCR5	CAWKVQGATAQLFF	100	7
EM83	AIM	CCR5	CAWKVQGATAQLFL	1	0
EM83	AIM	CCR5	CAWKVQGATSQLFF	1	0
EM83	AIM	CCR5	CAWRKGRDNYDYTF	1	0
EM83	AIM	CCR5	CAWRRGGTVYF	4	0
EM83	AIM	CCR5	CAWRVRGAVQNTQYF	1	0
EM83	AIM	CCR5	CAWSDSGGEKQFF	1	0
EM83	AIM	CCR5	CAWSGFEGEQFF	1	0
EM83	AIM	CCR5	CAWSPGGAYQETQYF	1	0
EM83	AIM	CCR5	CAWSPGTGYDYTF	4	0
EM83	AIM	CCR5	CAWSPLGQGNSPLYF	4	0
EM83	AIM	CCR5	CAWSPTGDGGNTVYF	1	0
EM83	AIM	CCR5	CAWSRDIEFDYTF	3	0
EM83	AIM	CCR5	CAWSRQLNYDYTF	2	2
EM83	AIM	CCR5	CAWSRSLGGNTVYF	5	0
EM83	AIM	CCR5	CAWSRSRGGNTVYF	1	0
EM83	AIM	CCR5	CAWSVDRGPTEAFF	6	0
EM83	AIM	CCR5	CAWSVFEGEQFF	1	0
EM83	AIM	CCR5	CAWSVRGQGDYTF	1	0
EM83	AIM	CCR5	CAWSVWGINTVYF	1	0
EM83	AIM	CCR5	CAWSWGEQNTVYF	1	0
EM83	AIM	CCR5	CAWTQDGPLYF	3	0
EM83	AIM	CCR5	CAWTRGHINQPQYF	17	0
EM83	AIM	CCR5	CA_KGHSKTEAFFGQGTRLTVVEAARF_SGPGRLCSGNTVYF	1	2
EM83	AIM	CCR5	CGSFYGSGMEKLFF	1	0
EM83	AIM	CCR5	CGSLRGGDQPQYF	1	0
EM83	AIM	CCR5	CGSRAPGTRRGDYTF	1	0
EM83	AIM	CCR5	CGSRETGGRDYTF	1	0
EM83	AIM	CCR5	CGSSGDGNSPLYF	1	0
EM83	AIM	CCR5	CGSSLQPGQGLAFF	1	0
EM83	AIM	CCR5	CGSSTLGRGTGNYEQYF	2	0
EM83	AIM	CCR5	CGSSYEGETEAFF	7	0
EM83	AIM	CCR5	CGSSYRTGGRFYEQYF	1	0
EM83	AIM	CCR5	CGWETQYF	8	0
EM83	AIM	CCR5	CIATQGRVNQPQYF	1	0
EM83	AIM	CCR5	CPPKRTGGAEAFF	1	0
EM83	AIM	CCR5	CRARPGTPNSPLYF	1	0
EM83	AIM	CCR5	CRATHGSNQPQYF	1	0
EM83	AIM	CCR5	CRPGQGHQPQYF	8	3
EM83	AIM	CCR5	CSAAATGANTQYF	2	1
EM83	AIM	CCR5	CSAADSGRLTYEQYF	2	0
EM83	AIM	CCR5	CSAAGQGTYEQYF	2	0
EM83	AIM	CCR5	CSADLRDRDPDPQYF	4	0
EM83	AIM	CCR5	CSADRGYDYTF	1	0
EM83	AIM	CCR5	CSADRNTEAFF	2	0
EM83	AIM	CCR5	CSADRVYDYTF	11	0
EM83	AIM	CCR5	CSAEDTRGDTQYF	9	0
EM83	AIM	CCR5	CSAEGPHEIGPQYF	11	0
EM83	AIM	CCR5	CSAEGPHESGPQYF	1	0
EM83	AIM	CCR5	CSAEGQHEIGPQYF	1	0
EM83	AIM	CCR5	CSAEGQLGYDYTF	1	0
EM83	AIM	CCR5	CSAETGYTAQLFF	2	0
EM83	AIM	CCR5	CSAFGLPDSQNTQYF	207	25
EM83	AIM	CCR5	CSAGAGLINSPLYF	3	6
EM83	AIM	CCR5	CSAGDGTGGFEAFF	1	0
EM83	AIM	CCR5	CSAGLGPTQNTQYF	2	0
EM83	AIM	CCR5	CSAGQGGADPEAFF	1	0
EM83	AIM	CCR5	CSAGQGRANKPLYF	1	0
EM83	AIM	CCR5	CSAGQGRTSGNTVYF	6	0
EM83	AIM	CCR5	CSAGQTDYTF	3	0
EM83	AIM	CCR5	CSAGRGNQETQYF	1	0
EM83	AIM	CCR5	CSAGTGGANQPKYL	1	0
EM83	AIM	CCR5	CSAGTGGANQPQYF	1	0
EM83	AIM	CCR5	CSAGTGGSNQPQYF	2	0
EM83	AIM	CCR5	CSAGTGSAQLFF	5	3
EM83	AIM	CCR5	CSAGTGYTDPQYF	25	0
EM83	AIM	CCR5	CSAHGDPCSQNTQYF	46	2
EM83	AIM	CCR5	CSAHGDPFSPNTQYF	1	0
EM83	AIM	CCR5	CSAHGDPFSQNTQYF	103	3
EM83	AIM	CCR5	CSAHGTAYNEQFF	1	0
EM83	AIM	CCR5	CSAIFRGGSQNTQYF	4	1
EM83	AIM	CCR5	CSAIGGSTDPQYF	1	0
EM83	AIM	CCR5	CSAIGRQETQYF	1	0
EM83	AIM	CCR5	CSAILRQGSQNTQYF	2	0
EM83	AIM	CCR5	CSAILRTGHQNTQYF	8	1
EM83	AIM	CCR5	CSAIPGTDNEKLFF	3	0
EM83	AIM	CCR5	CSAITQSTDPQYF	1	0
EM83	AIM	CCR5	CSAIWTGGSSQNTQYF	2	0
EM83	AIM	CCR5	CSAKDRAGNSPLYF	1	0
EM83	AIM	CCR5	CSAKGLGGNIRTDTQYF	1	0
EM83	AIM	CCR5	CSAKIWGGDSPLYF	5	0
EM83	AIM	CCR5	CSAKRGTGGRSYEQYF	1	0
EM83	AIM	CCR5	CSALEGGTAYEQYF	7	0
EM83	AIM	CCR5	CSALEGVIAYEQYF	1	0
EM83	AIM	CCR5	CSALEGVTAYEQYF	27	0
EM83	AIM	CCR5	CSALGAASNTEAFF	8	0
EM83	AIM	CCR5	CSALGGRVDSNQPQYF	5	0
EM83	AIM	CCR5	CSALRQGGTDPQYF	1	0
EM83	AIM	CCR5	CSALTGSSYGEQFF	5	0
EM83	AIM	CCR5	CSANLGGDEQYF	1	0
EM83	AIM	CCR5	CSANPAGETQYF	1	0
EM83	AIM	CCR5	CSANVGQGSWDPQYF	1	0
EM83	AIM	CCR5	CSAPGGSWETQYF	1	0
EM83	AIM	CCR5	CSAPGQGNTAQLFF	9	0
EM83	AIM	CCR5	CSAPGVSWETQYF	2	0
EM83	AIM	CCR5	CSAPRTGMLVGQNTPYF	1	0
EM83	AIM	CCR5	CSAPRTGMLVGQNTQYF	1	0
EM83	AIM	CCR5	CSAPVGGGGSKNTVYF	1	0
EM83	AIM	CCR5	CSAQDMGDQNTQYF	1	0
EM83	AIM	CCR5	CSAQGGGGHEQYF	1	0
EM83	AIM	CCR5	CSAQGGGVHEQYF	1	0
EM83	AIM	CCR5	CSAQWTGNYDYTF	6	0
EM83	AIM	CCR5	CSARAADTEAFF	1	0
EM83	AIM	CCR5	CSARAGTGTGNTVYF	17	0
EM83	AIM	CCR5	CSARDAGGGTAQLFF	2	0
EM83	AIM	CCR5	CSARDHTGHETQYF	1	0
EM83	AIM	CCR5	CSARDIGTGANEQYF	1	0
EM83	AIM	CCR5	CSARDKLFQGGTEAFF	8	0
EM83	AIM	CCR5	CSARDPESDGEKLFF	1	0
EM83	AIM	CCR5	CSARDPNRGPLGGGASVLTF	1	0
EM83	AIM	CCR5	CSARDQERQTNYDYTF	7	0
EM83	AIM	CCR5	CSARDQERQTNYDYTFGSGTKLTVVEAARF_SGPGRLCSGNTVYF	2	0
EM83	AIM	CCR5	CSARDRAYSINSPLYF	6	0
EM83	AIM	CCR5	CSARDRAYSRNSPLYF	1	0
EM83	AIM	CCR5	CSARDRGAQNTQYF	2	0
EM83	AIM	CCR5	CSARDRGGGNTVYF	1	0
EM83	AIM	CCR5	CSARDSLSGGNTAQLFF	10	3
EM83	AIM	CCR5	CSARDSPETQYF	1	0
EM83	AIM	CCR5	CSARDTSSGHQTAQLFF	4	0
EM83	AIM	CCR5	CSARDYRLGGDSGASVLTF	2	0
EM83	AIM	CCR5	CSAREARQLISGASVLTF	4	0
EM83	AIM	CCR5	CSARETGGDTQYF	1	0
EM83	AIM	CCR5	CSARETGVDTQYF	3	0
EM83	AIM	CCR5	CSARGDGEQYF	1	0
EM83	AIM	CCR5	CSARGDRDDYTF	1	0
EM83	AIM	CCR5	CSARGGGLWAFF	25	0
EM83	AIM	CCR5	CSARGGTGEETQYF	1	0
EM83	AIM	CCR5	CSARGGYEQYF	1	0
EM83	AIM	CCR5	CSARGILQGNYDYTF	6	0
EM83	AIM	CCR5	CSARGLGTGGRTTEAF?	1	0
EM83	AIM	CCR5	CSARGLGTGGRTTEAFF	5	0
EM83	AIM	CCR5	CSARGLGTGGRTTEAFFGQGTRLTVVEAARF_SGPGRLCSGNTVYF	2	0
EM83	AIM	CCR5	CSARGSVGTEAYEQYF	2	0
EM83	AIM	CCR5	CSARGTLYGEQFF	32	8
EM83	AIM	CCR5	CSARGTRYGEQFF	1	0
EM83	AIM	CCR5	CSARLWGGGQNTQYF	1	0
EM83	AIM	CCR5	CSARLWGVGQNTQYF	1	0
EM83	AIM	CCR5	CSARNGGAQLFF	1	0
EM83	AIM	CCR5	CSARPGTPNSPLFF	1	0
EM83	AIM	CCR5	CSARPGTPNSPLYF	17	0
EM83	AIM	CCR5	CSARQGGTEAFF	2	0
EM83	AIM	CCR5	CSARQGGYEQYF	3	0
EM83	AIM	CCR5	CSARQGNTEAFF	8	0
EM83	AIM	CCR5	CSARQGSAQLFF	1	0
EM83	AIM	CCR5	CSARRGSTNEKLFF	16	3
EM83	AIM	CCR5	CSARRGSTN_KLFF	1	0
EM83	AIM	CCR5	CSARRIGITNEKLFF	4	0
EM83	AIM	CCR5	CSARRIGSTNEKLFF	1	0
EM83	AIM	CCR5	CSARRQNTDPQYF	4	0
EM83	AIM	CCR5	CSARRRGVENTVYF	3	0
EM83	AIM	CCR5	CSARRVGSSTYEQYF	3	0
EM83	AIM	CCR5	CSARSTGGAYYGEQFF	1	0
EM83	AIM	CCR5	CSARVASGLMGNTQYF	1	0
EM83	AIM	CCR5	CSARVDVQETQYF	1	0
EM83	AIM	CCR5	CSARVMTPGNTVYF	2	0
EM83	AIM	CCR5	CSARVRGRENTQYF	1	0
EM83	AIM	CCR5	CSARVRTEEKLFF	11	0
EM83	AIM	CCR5	CSARVSGGSHNTAQLFF	28	0
EM83	AIM	CCR5	CSARVVGENLNTQYF	21	0
EM83	AIM	CCR5	CSARVVGENRNTQYF	10	0
EM83	AIM	CCR5	CSARWTGGGEKLFF	6	0
EM83	AIM	CCR5	CSASDGSNQPQYF	1	0
EM83	AIM	CCR5	CSASDYRGANQPQYF	7	0
EM83	AIM	CCR5	CSASGSGSNTEAFF	47	15
EM83	AIM	CCR5	CSASGTGGYNTAQLFF	4	0
EM83	AIM	CCR5	CSASHGSNQPQYF	1	0
EM83	AIM	CCR5	CSASNGNEQFF	1	0
EM83	AIM	CCR5	CSASPGTTSYEQYF	6	0
EM83	AIM	CCR5	CSASQGTGGNEQYF	2	0
EM83	AIM	CCR5	CSASRGSNKPPFF	1	0
EM83	AIM	CCR5	CSASRQVDTVYF	1	0
EM83	AIM	CCR5	CSASRRTGGEGEQFF	2	3
EM83	AIM	CCR5	CSASSSYNEQFF	1	0
EM83	AIM	CCR5	CSASTAAGRDYTF	12	0
EM83	AIM	CCR5	CSASTAAGRGYTF	1	0
EM83	AIM	CCR5	CSASYQGGNQPQYF	2	0
EM83	AIM	CCR5	CSATDGSNQPQYF	1	0
EM83	AIM	CCR5	CSATFRASSQNTQYF	3	0
EM83	AIM	CCR5	CSATGGPGETLYF	1	0
EM83	AIM	CCR5	CSATGGPGETQYF	10	0
EM83	AIM	CCR5	CSATGGPGKTQYF	1	0
EM83	AIM	CCR5	CSATGTGHQPQYF	1	0
EM83	AIM	CCR5	CSATHGINQPQYF	1	1
EM83	AIM	CCR5	CSATHGRNQPQYF	2	0
EM83	AIM	CCR5	CSATHGSDQPQYF	1	0
EM83	AIM	CCR5	CSATHGSIQPQYF	1	0
EM83	AIM	CCR5	CSATHGSNKPQYF	1	0
EM83	AIM	CCR5	CSATHGSNPHQYF	1	0
EM83	AIM	CCR5	CSATHGSNQHQYF	1	0
EM83	AIM	CCR5	CSATHGSNQLQYF	5	0
EM83	AIM	CCR5	CSATHGSNQPHYF	1	0
EM83	AIM	CCR5	CSATHGSNQPKYC	1	0
EM83	AIM	CCR5	CSATHGSNQPKYF	1	0
EM83	AIM	CCR5	CSATHGSNQPLYF	1	0
EM83	AIM	CCR5	CSATHGSNQPQFF	2	0
EM83	AIM	CCR5	CSATHGSNQPQY?	3	1
EM83	AIM	CCR5	CSATHGSNQPQYC	1	0
EM83	AIM	CCR5	CSATHGSNQPQYF	2660	53
EM83	AIM	CCR5	CSATHGSN_PQYF	1	0
EM83	AIM	CCR5	CSATH_SNQPQYF	2	0
EM83	AIM	CCR5	CSATKGRVNQPQYF	1	0
EM83	AIM	CCR5	CSATKSTDPQYF	3	0
EM83	AIM	CCR5	CSATLASNQPQYF	1	0
EM83	AIM	CCR5	CSATLRFGDSQNTQYF	1	0
EM83	AIM	CCR5	CSATLTGGGNTVYF	32	24
EM83	AIM	CCR5	CSATNGSNQPQYF	1	0
EM83	AIM	CCR5	CSATPGRVNQPQYF	1	0
EM83	AIM	CCR5	CSATQERVNPPQYF	1	0
EM83	AIM	CCR5	CSATQGGVNQPQYF	1	0
EM83	AIM	CCR5	CSATQGLVNQPQYF	1	0
EM83	AIM	CCR5	CSATQGRDNQPQYF	1	0
EM83	AIM	CCR5	CSATQGRGNQPQYF	10	0
EM83	AIM	CCR5	CSATQGRVKQPQYF	4	0
EM83	AIM	CCR5	CSATQGRVNKPQYF	1	0
EM83	AIM	CCR5	CSATQGRVNQPQFF	1	0
EM83	AIM	CCR5	CSATQGRVNQPQYC	1	0
EM83	AIM	CCR5	CSATQGRVNQPQYF	1105	6
EM83	AIM	CCR5	CSATQGRVNRPQYF	2	0
EM83	AIM	CCR5	CSATQGSNQPRYF	1	0
EM83	AIM	CCR5	CSATQGWVNQPQYF	2	0
EM83	AIM	CCR5	CSATREGDAQYF	1	0
EM83	AIM	CCR5	CSATREGGSNQPQYF	1	0
EM83	AIM	CCR5	CSATTGGKGQNTQYF	1	0
EM83	AIM	CCR5	CSATTGGRGQNTQYF	4	0
EM83	AIM	CCR5	CSATYRGSSQNTQYF	83	3
EM83	AIM	CCR5	CSAVLEGSDYTF	6	13
EM83	AIM	CCR5	CSAVLRQGEGQNTQYF	3	0
EM83	AIM	CCR5	CSAVREGSDYTF	1	0
EM83	AIM	CCR5	CSAVTRPLSGNTVYF	2	0
EM83	AIM	CCR5	CSAVWTGGSQNTQYF	6	0
EM83	AIM	CCR5	CSAVYYSQNTQYF	2	0
EM83	AIM	CCR5	CSAYDSSNQPQYF	8	0
EM83	AIM	CCR5	CSAYGQGGTYDYTF	5	0
EM83	AIM	CCR5	CSDTHGSNQPQYF	2	1
EM83	AIM	CCR5	CSFQSRGLETQYF	1	0
EM83	AIM	CCR5	CSGGSGWGMNTEAFF	16	0
EM83	AIM	CCR5	CSGKPGTGNEKLFF	1	0
EM83	AIM	CCR5	CSGLGGALGQNTQYF	2	0
EM83	AIM	CCR5	CSGQKVSADYTF	2	0
EM83	AIM	CCR5	CSGSDKVFQVGNEAFF	1	0
EM83	AIM	CCR5	CSGTHRSNQPQYF	1	0
EM83	AIM	CCR5	CSGTKADF	2	0
EM83	AIM	CCR5	CSGTPNPQYF	1	0
EM83	AIM	CCR5	CSGYGTGDDYTF	1	0
EM83	AIM	CCR5	CSIRSGGGNTVYF	2	0
EM83	AIM	CCR5	CSPERGANSPLYF	12	0
EM83	AIM	CCR5	CSPGLSTDPQYF	2	0
EM83	AIM	CCR5	CSPKTGSGGSGNTQYF	1	0
EM83	AIM	CCR5	CSPKTGTGGSGNTQYF	123	0
EM83	AIM	CCR5	CSPKTGTGGSRNTQYF	1	0
EM83	AIM	CCR5	CSSPGRTYEQYF	1	0
EM83	AIM	CCR5	CSSSGQIGETQYF	1	0
EM83	AIM	CCR5	CSTGQGDNYDYTF	2	0
EM83	AIM	CCR5	CSTGRGDNYDYTF	1	0
EM83	AIM	CCR5	CSTKEGYEQYF	1	0
EM83	AIM	CCR5	CSTSDPQGNYNSPLYF	1	0
EM83	AIM	CCR5	CSVASGIFYEQYF	1	0
EM83	AIM	CCR5	CSVAWDSNQPQYF	6	0
EM83	AIM	CCR5	CSVA_PNDYTFGSGTKLTVVEAARF_SGPGRLCSGNTVYF	1	0
EM83	AIM	CCR5	CSVDCRAGEQFF	1	0
EM83	AIM	CCR5	CSVDEGQVAEKLFF	10	0
EM83	AIM	CCR5	CSVDFRAGEQFF	1	0
EM83	AIM	CCR5	CSVDGWGNQPQYF	2	0
EM83	AIM	CCR5	CSVDGWGTDPQYF	1	0
EM83	AIM	CCR5	CSVDIRPGGAFF	1	0
EM83	AIM	CCR5	CSVDNSGNTVYF	2	0
EM83	AIM	CCR5	CSVDPGGGYTF	2	0
EM83	AIM	CCR5	CSVDQGSPFEQYF	1	0
EM83	AIM	CCR5	CSVDVGPGYDYTF	1	1
EM83	AIM	CCR5	CSVEDRRGIYDYTF	4	0
EM83	AIM	CCR5	CSVEGDRYTEAFF	6	0
EM83	AIM	CCR5	CSVEGGELGQNTQYF	2	0
EM83	AIM	CCR5	CSVEGTGGRYQNTQYF	4	0
EM83	AIM	CCR5	CSVEGTGVRSQNTQYF	1	0
EM83	AIM	CCR5	CSVELGTGRTEAFF	2	0
EM83	AIM	CCR5	CSVELGVVGNQPQYF	1	0
EM83	AIM	CCR5	CSVEQLGQLFF	2	1
EM83	AIM	CCR5	CSVERQEGTEAFF	3	0
EM83	AIM	CCR5	CSVERVRGNQPQYF	2	0
EM83	AIM	CCR5	CSVETGSYPYEQYF	2	0
EM83	AIM	CCR5	CSVEVGGGKYF	1	0
EM83	AIM	CCR5	CSVEVSGTSGTQSF	1	0
EM83	AIM	CCR5	CSVEVSGTSGTQYF	4	0
EM83	AIM	CCR5	CSVFSGSGPQYF	5	0
EM83	AIM	CCR5	CSVGDRVDYTF	1	0
EM83	AIM	CCR5	CSVGGEHVTAQLFF	5	1
EM83	AIM	CCR5	CSVGGGYDYTF	1	0
EM83	AIM	CCR5	CSVGGQGHEKLFF	1	0
EM83	AIM	CCR5	CSVGGQSHEKLFF	30	0
EM83	AIM	CCR5	CSVGGQSH_KLFF	1	0
EM83	AIM	CCR5	CSVGGSSYEQYF	1	0
EM83	AIM	CCR5	CSVGLGPTQNTQYF	1	0
EM83	AIM	CCR5	CSVGQGGESPLYF	3	0
EM83	AIM	CCR5	CSVGQGINQPQYF	2	0
EM83	AIM	CCR5	CSVGRARSSYEQYF	2	0
EM83	AIM	CCR5	CSVGSGDSYEQYF	1	0
EM83	AIM	CCR5	CSVGTGGYYEQYF	1	0
EM83	AIM	CCR5	CSVGTGQNTQYF	7	0
EM83	AIM	CCR5	CSVGVWGGGEQFF	7	1
EM83	AIM	CCR5	CSVIDMSGSQNTQYF	1	0
EM83	AIM	CCR5	CSVILPGQGTQNTQYF	32	13
EM83	AIM	CCR5	CSVKGGVNAEPFF	1	0
EM83	AIM	CCR5	CSVLGQDYDYTF	3	0
EM83	AIM	CCR5	CSVLIAGGNTVYF	1	0
EM83	AIM	CCR5	CSVLITGGNTVYF	2	0
EM83	AIM	CCR5	CSVLPKGGSEKLFF	1	0
EM83	AIM	CCR5	CSVLPTGGSEKLFF	31	16
EM83	AIM	CCR5	CSVPDSNYDYTF	9	0
EM83	AIM	CCR5	CSVPPGGRQTQYF	1	0
EM83	AIM	CCR5	CSVPSGGHTEAFF	2	9
EM83	AIM	CCR5	CSVRGVNQPKYF	1	0
EM83	AIM	CCR5	CSVRGVNQPQYF	4	0
EM83	AIM	CCR5	CSVRRNRDNSPLYF	1	0
EM83	AIM	CCR5	CSVSE_QVAEKLFF	1	0
EM83	AIM	CCR5	CSVSGDTEAFF	2	0
EM83	AIM	CCR5	CSVSPGGGYEQLFF	1	0
EM83	AIM	CCR5	CSVTKADF	4	0
EM83	AIM	CCR5	CSVTKSTDPQYF	2	0
EM83	AIM	CCR5	CSVVGGTSQNTQYF	1	0
EM83	AIM	CCR5	CSVVSWLLDPQYF	1	0
EM83	AIM	CCR5	CSVYPDGYEQYF	1	0
EM83	AIM	CCR5	CSVYRGDEQYF	1	0
EM83	AIM	CCR5	CSVYRLLGDIEAFF	5	0
EM83	AIM	CCR5	CSVYRLRGDIEAFF	1	0
EM83	AIM	CCR5	CSWTGEPRETQYF	3	0
EM83	AIM	CCR5	CTSGREDNQPQFF	1	0
EM83	AIM	CCR5	CTSRQGVMEKLFF	1	0
EM83	AIM	CCR5	CTSRRDLNTEAFF	6	0
EM83	AIM	CCR5	CTSSFENSGNTVYF	2	0
EM83	AIM	CCR5	CVSSFENSGNTVYF	1	0
EM83	AIM	CCR5	CVSSHTPGQGGGEQFF	1	0
EM83	AIM	CCR5	CVSSLGGAGTAQLFF	1	0
EM83	AIM	CCR5	CVSSPQPGNSYEQYF	1	0
EM83	AIM	CCR5	FASATGRTEYENLFL	1	0
EM83	AIM	CCR5	FFFPFHFSPSPLFF	1	0
EM83	AIM	CCR5	FSATHGSNQPQYF	1	0
EM83	AIM	CCR5	FSATQGRVYQPQYF	1	0
EM83	AIM	CCR5	GASRQEVREKLFF	1	0
EM83	AIM	CCR5	GASSYGSGREKLFF	1	0
EM83	AIM	CCR5	GSARVVGENLNTQYF	1	0
EM83	AIM	CCR5	GSATHGSNQPLYF	1	0
EM83	AIM	CCR5	LASIDGGGQVYDYTV	1	0
EM83	AIM	CCR5	RASSFENSGNTVYF	5	0
EM83	AIM	CCR5	RASSGQIGETQYF	1	0
EM83	AIM	CCR5	RASSLENSGNTVYF	1	0
EM83	AIM	CCR5	RASSQGGLDEKLFF	1	0
EM83	AIM	CCR5	RSATHGSNQPQYF	1	0
EM83	AIM	CCR5	RSVGGQSHEKLFF	1	0
EM83	AIM	CCR5	SSVTQGSNQPKYF	1	0
EM83	AIM	CCR5	WARRAPGKRRGDYTF	1	0
EM83	AIM	CCR5	WASSDGGGPLYF	1	0
EM83	AIM	CCR5	WASSNRVSRNTVYF	1	0
EM83	AIM	CCR5	WASSPGGGGEDPQYF	1	0
EM83	AIM	CCR5	WSATQGRVNQPQYF	1	0
EM83	AIM	CCR5	YASSGENSPLYF	1	0
EM83	AIM	CCR5	YASSKGELSYGEQFF	1	0
EM83	AIM	CCR5	YASSYGSGMEKLFF	1	0
EM83	AIM	CCR5	YSAFGLPDSQNTQYF	1	0
EM83	AIM	CCR5	YSASTAAGRDYTF	1	0
EM83	AIM	CCR5	_ASSGGSIDPSYNEQFF	1	0
EM83	AIM	CCR5	_ASSNGGGPLYF	1	0
EM83	AIM	CCR5	_SATHGSNQPQYF	1	0
EM83	AIM	CCR5	CAAGTVLDEQFF	0	2
EM83	AIM	CCR5	CAAPGGSNTAQLFF	0	2
EM83	AIM	CCR5	CAARGLGGAYEQFF	0	2
EM83	AIM	CCR5	CAASDPQGNYNTTLYF	0	1
EM83	AIM	CCR5	CAASRDSGASVLTF	0	1
EM83	AIM	CCR5	CACSNWVSTDPQYF	0	1
EM83	AIM	CCR5	CAGEGANYGEQFF	0	2
EM83	AIM	CCR5	CAGNRAYEQYF	0	1
EM83	AIM	CCR5	CAGRAGNSNQPQYF	0	1
EM83	AIM	CCR5	CAGRDGTGASVLTF	0	9
EM83	AIM	CCR5	CAGSLQGQGGYDYTF	0	2
EM83	AIM	CCR5	CAGSLRGDQYEQYF	0	1
EM83	AIM	CCR5	CAGSQDLTRGQPQYF	0	1
EM83	AIM	CCR5	CAGSQDQGMTEAFF	0	1
EM83	AIM	CCR5	CAGSQRETDTVYF	0	1
EM83	AIM	CCR5	CAGSSRGGGSLLREQYF	0	1
EM83	AIM	CCR5	CAGTGTRVHDYTF	0	16
EM83	AIM	CCR5	CAGTGTRVHDYTFGSGTKLTVVEAARF_SGPGRLCSGNTVYF	0	4
EM83	AIM	CCR5	CAGTTGGRPLGNTAQLFF	0	4
EM83	AIM	CCR5	CAGTTVGRPLSNNAQLFF	0	1
EM83	AIM	CCR5	CAHTRCQGGEKLFF	0	34
EM83	AIM	CCR5	CAIRGDTDPQYF	0	1
EM83	AIM	CCR5	CAIRSGGYDYTF	0	11
EM83	AIM	CCR5	CAISLGAGASSQETQYF	0	1
EM83	AIM	CCR5	CALRARGDDYTF	0	9
EM83	AIM	CCR5	CALREPRPGQPFGEQYF	0	1
EM83	AIM	CCR5	CALRERVTYNSPLYF	0	1
EM83	AIM	CCR5	CALWDFPTGEGMVQNTQYF	0	3
EM83	AIM	CCR5	CALWDFPTGEGRVQNTQYF	0	1
EM83	AIM	CCR5	CALWDTPGQGLEFF	0	24
EM83	AIM	CCR5	CALWELGTGREKLFF	0	11
EM83	AIM	CCR5	CALWERDSRTLTNNEQFF	0	12
EM83	AIM	CCR5	CALWERDSRT_TNNEQFF	0	2
EM83	AIM	CCR5	CAMQGNYYGEQFF	0	2
EM83	AIM	CCR5	CANRDGTGSGTQYF	0	1
EM83	AIM	CCR5	CANSDKTNEKLFF	0	1
EM83	AIM	CCR5	CANSFWGGADEQYF	0	1
EM83	AIM	CCR5	CANSQDRSQGTEKLFF	0	3
EM83	AIM	CCR5	CAP_PKGGTSSYEQYF	0	4
EM83	AIM	CCR5	CARKDRLYSGNTVYF	0	9
EM83	AIM	CCR5	CARNLDRTYYDYYF	0	1
EM83	AIM	CCR5	CARPLGVFYDYTF	0	1
EM83	AIM	CCR5	CARQGL_NTVYL	0	1
EM83	AIM	CCR5	CARRASSGTASGDYTF	0	1
EM83	AIM	CCR5	CARRLAGGAYTF	0	1
EM83	AIM	CCR5	CARRQAGTGASLFF	0	1
EM83	AIM	CCR5	CARSEDRGGQPQYF	0	1
EM83	AIM	CCR5	CARSEIRGAVTLYF	0	1
EM83	AIM	CCR5	CARSHGGTGGPVYF	0	1
EM83	AIM	CCR5	CARSLKGGSPLYF	0	1
EM83	AIM	CCR5	CARSPFAGPLNYDYTF	0	1
EM83	AIM	CCR5	CARSPLRRGTNEKLFF	0	1
EM83	AIM	CCR5	CARSQGRESN_KLFF	0	1
EM83	AIM	CCR5	CARSQTGGRNSPLYF	0	1
EM83	AIM	CCR5	CARTPGGSSYGEQFF	0	4
EM83	AIM	CCR5	CASADIDWGDSQNTQYF	0	4
EM83	AIM	CCR5	CASAEQGNTEAFF	0	4
EM83	AIM	CCR5	CASAGGEEKLFF	0	2
EM83	AIM	CCR5	CASAGGSSGQNTQYF	0	3
EM83	AIM	CCR5	CASAGTGGGWAETQYF	0	1
EM83	AIM	CCR5	CASAGYGEQFF	0	5
EM83	AIM	CCR5	CASAG_KEKLFF	0	1
EM83	AIM	CCR5	CASALADMNTEAFF	0	2
EM83	AIM	CCR5	CASALRGETQYF	0	1
EM83	AIM	CCR5	CASALTSQNTQYF	0	1
EM83	AIM	CCR5	CASANKTGNTAQLFF	0	1
EM83	AIM	CCR5	CASAPGGGRGGNTVYF	0	5
EM83	AIM	CCR5	CASARGTQNPQYF	0	1
EM83	AIM	CCR5	CASCLEGAGHDYTF	0	1
EM83	AIM	CCR5	CASDAKQGGPEAFF	0	1
EM83	AIM	CCR5	CASDAQQGGPEAFF	0	11
EM83	AIM	CCR5	CASDLRGNTEAFF	0	57
EM83	AIM	CCR5	CASDLRGNTEDFF	0	1
EM83	AIM	CCR5	CASDSPLYGEQFF	0	1
[truncated: 23,069 more rows]

## Sheet: Fig.2C
Matrix	Row	Column	Value
EM83	CD4+CMV+	CD4+CMV+	1
EM83	CD4+CMV+	CD4+CCR5+	0.0332378
EM83	CD4+CCR5+	CD4+CMV+	0.0332378
EM83	CD4+CCR5+	CD4+CCR5+	1
JJ72	CD4+CMV+	CD4+CMV+	1
JJ72	CD4+CMV+	CD4+CCR5+	0.0523198
JJ72	CD4+CCR5+	CD4+CMV+	0.0523198
JJ72	CD4+CCR5+	CD4+CCR5+	1
KC43	CD4+CMV+	CD4+CMV+	1
KC43	CD4+CMV+	CD4+CCR5+	0.019524
KC43	CD4+CCR5+	CD4+CMV+	0.019524
KC43	CD4+CCR5+	CD4+CCR5+	1
LP17	CD4+CMV+	CD4+CMV+	1
LP17	CD4+CMV+	CD4+CCR5+	0.0461591
LP17	CD4+CCR5+	CD4+CMV+	0.0461591
LP17	CD4+CCR5+	CD4+CCR5+	1
LP46	CD4+CMV+	CD4+CMV+	1
LP46	CD4+CMV+	CD4+CCR5+	0.0408477
LP46	CD4+CCR5+	CD4+CMV+	0.0408477
LP46	CD4+CCR5+	CD4+CCR5+	1

[truncated: 58 more sheets: Fig.2D, Fig.2E, Fig.2F, Fig.3A, Fig.3B, Fig.3C, Fig.3D, Fig.3E, Fig.3F, Fig.3G, Fig.4A, Fig.4B, Fig.4C, Fig.4D, Fig.4E, Fig.4F, Fig.4G, Fig.4H, Fig.4I, Fig.4J …]
